# Supplementary material for: PWOs repress gene transcription by regulating chromatin structures in Arabidopsis
Source: Nucleic Acids Res. 2024 Nov 11;52(21):12918–29. doi: 10.1093/nar/gkae958 (PMC11602166; doi:10.1093/nar/gkae958)
Supplement: gkae958_Supplemental_Files [file gkae958_supplemental_files.zip]

Archive with 6 entries (6 files):
- Supplementary information-clean.docx
- Supplementary Table S1.xlsx
- Supplementary Table S2.xlsx
- Supplementary Table S3.xlsx
- Supplementary Table S4.xlsx
- Supplymentary Figures.zip
