# Supplementary material for: PWOs repress gene transcription by regulating chromatin structures in Arabidopsis
Source: Nucleic Acids Res. 2024 Nov 11;52(21):12918–29. doi: 10.1093/nar/gkae958 (PMC11602166; doi:10.1093/nar/gkae958)
Supplement: gkae958_Supplemental_Files [file gkae958_supplemental_files.zip › Supplementary Table S1.xlsx]

## Sheet: List of primer
pwo1-LP	CGACGCAATACTTTTAGTAG
pwo1-RP	ccctacaactaaattttccc
pwo2-LP	CCAAATTTGACACCTTTGAGATC
pwo2-RP	CTCGGAGAGTACACTTGCCAG
pwo3-LP	ccaagaccaacaaaacagaaac
pwo3-RP	GGCTACTGCATCGACTACTGG
p421-CRWN1-F	TGTACAAAAAAGCAGGCTGCGaaTTcATGTCCACGCCGTTGAAGGTG
p421-CRWN1-R	TTGTACAAGAAAGCTGGGTCgGaTcCCTACGTCGTCAAGAAAGTCC
p421-PWO1-F	GTACAAAAAAGCAGGCTGCGaaTTcATGGCAAGTCCAGGATCAG
p421-PWO1-R	CTTTGTACAAGAAAGCTGGGTCgGaTcCTTATTGAACTCTTCTTCTCTCG
Region I for PWO1-F	tcggttattgatcggttctgt
Region I for PWO1-R	ggaagtaatacgatgcagcaaga
Region II for PWO1-F	gcggaaattgtggcgatctc
Region II for PWO1-R	atctaataccgagccgagcc
Region III for PWO1-F	CAAGGGTTAAGAGAAGCGGC
Region III for PWO1-R	TCGGATTCTCATCGCTGCTA
Region IV for PWO1-F	GAGCATCGGTTCTCCTTGGT
Region IV for PWO1-R	TGTACCTACTCGCCTTTTGC
Region V for PWO1-F	atATGCCGCAAAGACACTCG
Region V for PWO1-R	GGCAACACATCGGATCAATGA
ACT2-F	TGCTGGACGTGACCTTACTG
ACT2-R	TTCTCGATGGAAGAGCTGGT
Region I for CRWN1-F	GAAGTCAGTGGCATCGTGTG
Region I for CRWN1-R	TCATCAGCCCTTTCGTCCAT
Region II for CRWN1-F	CCAGCTTGAGACTTGATGCC
Region II for CRWN1-R	TGTCTTGGTGGCTTTTGTCG
Region III for CRWN1-F	AATGTCCCTCGTGGCACTTA
Region III for CRWN1-R	AGCCTCAAGATGATCGTCGT
Region IV for CRWN1-F	taggggacagcaacactctc
Region IV for CRWN1-R	tgcagGCCACTTCTACGATT
Region V for CRWN1-F	cctctgtggctagactctgt
Region V for CRWN1-R	GCAGAGGGGACAAGTAGCAT
