# Supplementary material for: PWOs repress gene transcription by regulating chromatin structures in Arabidopsis
Source: Nucleic Acids Res. 2024 Nov 11;52(21):12918–29. doi: 10.1093/nar/gkae958 (PMC11602166; doi:10.1093/nar/gkae958)
Supplement: gkae958_Supplemental_Files [file gkae958_supplemental_files.zip › Supplementary Table S2.xlsx]

## Sheet: Datasets
Summary of public datasets used in current study
Public available datasets from Plant Chromatin State Database (PCSD,http://systemsbiology.cau.edu.cn/chromstates/)
NO.	NameInWordMs	NcbiID	Description	Reference	Datasets
1	H3K4me3 (Inagaki et al., 2017)	DRX066757	H3K4me3	Inagaki et al., 2017	http://systemsbiology.cau.edu.cn/chromstates/At_bwfile/H3K4me3-DRX066757.bw
2	H3K36me3 (Bewick et al., 2016)	SRX1518744	H3K36me3	Bewick et al., 2016	http://systemsbiology.cau.edu.cn/chromstates/At_bwfile/H3K36me3-SRX1518744.bw
3	H3K27me1 (Moreno‐Romero et al., 2016)	SRX905130	H3K27me1	Moreno‐Romero et al., 2016	http://systemsbiology.cau.edu.cn/chromstates/At_bwfile/H3K27me1-SRX905130.bw
4	H3K27me3 (Cui et al., 2016)	SRX853860	H3K27me3	Cui et al., 2016	http://systemsbiology.cau.edu.cn/chromstates/At_bwfile/H3K27me3-SRX853860.bw
5	H3K9me2(Cui et al., 2016)	SRX1526953	H3K9me2	Cui et al., 2016	http://systemsbiology.cau.edu.cn/chromstates/At_bwfile/H3K9me2-SRX1526953.bw
6	H2A.W (Yelagandula et al., 2014)	SRX352374	H2A.W	Yelagandula et al., 2014	http://systemsbiology.cau.edu.cn/chromstates/At_bwfile/H2A.W-SRX352374.bw
Public available datasets from Gene Expression Omnibus (GEO) and Sequence Read Archive (SRA)
1	MNase-Seq	SRX13129564	MNase-Seq for Col-0	Yang et al., 2022	https://www.ncbi.nlm.nih.gov/sra/SRX13129564
2	CLF	SRR6453472	ChIP-seq for CLF	Shu J et al., 2019	https://www.ncbi.nlm.nih.gov/sra/SRR6453475/
3	H3K27me3_Col-0_rep1	SRR6453480	ChIP-seq for H3K27me3 in Col-0	Shu J et al., 2019	https://www.ncbi.nlm.nih.gov/sra/SRR6453480
4	H3K27me3_Col-0_rep2	SRR6453481	ChIP-seq for H3K27me3 in Col-0	Shu J et al., 2019	https://www.ncbi.nlm.nih.gov/sra/SRR6453481
5	H3K27me3_clf_rep1	SRR6453477	ChIP-seq for H3K27me3 in clf	Shu J et al., 2019	https://www.ncbi.nlm.nih.gov/sra/SRR6453477
6	H3K27me3_clf_rep2	SRR6453478	ChIP-seq for H3K27me3 in clf	Shu J et al., 2019	https://www.ncbi.nlm.nih.gov/sra/SRR6453478
7	FIE	GSE95562	ChIP-seq for FIE	Xiao et al., 2017	https://www.ncbi.nlm.nih.gov/geo/query/acc.cgi?acc=GSE95562
8	REF6	GSE106942	ChIP-seq for REF6	Yan et al., 2018	https://www.ncbi.nlm.nih.gov/geo/query/acc.cgi?acc=GSE106942
9	HiC_2C_crwn4_rep1	SRR8089801	Hi-C in crwn4-1 of 2C nuclei	Hu et al., 2019	https://www.ncbi.nlm.nih.gov/sra/SRX4916688
10	HiC_2C_crwn4_rep2	SRR8089802	Hi-C in crwn4-1 of 2C nuclei	Hu et al., 2019	https://www.ncbi.nlm.nih.gov/sra/SRX4916687
11	HiC_2C_crwn1_rep1	SRR8089803	Hi-C in crwn1-1 of 2C nuclei	Hu et al., 2019	https://www.ncbi.nlm.nih.gov/sra/SRX4916686
12	HiC_2C_crwn1_rep2	SRR8089804	Hi-C in crwn1-1 of 2C nuclei	Hu et al., 2019	https://www.ncbi.nlm.nih.gov/sra/SRX4916685
13	HiC_2C_WT_rep1	SRR8089807	Hi-C in Col-0 of 2C nuclei	Hu et al., 2019	https://www.ncbi.nlm.nih.gov/sra/SRX4916682
14	HiC_2C_WT_rep2	SRR8089808	Hi-C in Col-0 of 2C nuclei	Hu et al., 2019	https://www.ncbi.nlm.nih.gov/sra/SRX4916681
15	HiC_clf_rep1	SRR16883208	Hi-C in clf	Sun et al., 2023	https://www.ncbi.nlm.nih.gov/sra/SRR16883208
16	HiC_clf_rep1	SRR16883209	Hi-C in clf	Sun et al., 2023	https://www.ncbi.nlm.nih.gov/sra/SRR16883209
17	CRWN1_input_mock_rep1	SRR21118843	ChIP-seq for CRWN1 input in mock	Wang et al., 2023	https://figshare.com/articles/dataset/The_plant_nuclear_lamina_disassembles_to_regulate_plant_genome_folding_in_stress_conditions/21370560/1
18	CRWN1_input_mock_rep2	SRR21118842	ChIP-seq for CRWN1 input in mock	Wang et al., 2023	https://figshare.com/articles/dataset/The_plant_nuclear_lamina_disassembles_to_regulate_plant_genome_folding_in_stress_conditions/21370560/1
19	CRWN1_IP_mock_rep1	SRR21118825	ChIP-seq for CRWN1 IP in mock	Wang et al., 2023	https://figshare.com/articles/dataset/The_plant_nuclear_lamina_disassembles_to_regulate_plant_genome_folding_in_stress_conditions/21370560/1
20	CRWN1_IP_mock_rep2	SRR21118824	ChIP-seq for CRWN1 IP in mock	Wang et al., 2023	https://figshare.com/articles/dataset/The_plant_nuclear_lamina_disassembles_to_regulate_plant_genome_folding_in_stress_conditions/21370560/1
21	CRWN4_input_mock_rep1	SRR21118821	ChIP-seq for CRWN4 input in mock	Wang et al., 2023	https://figshare.com/articles/dataset/The_plant_nuclear_lamina_disassembles_to_regulate_plant_genome_folding_in_stress_conditions/21370560/1
22	CRWN4_input_mock_rep2	SRR21118820	ChIP-seq for CRWN4 input in mock	Wang et al., 2023	https://figshare.com/articles/dataset/The_plant_nuclear_lamina_disassembles_to_regulate_plant_genome_folding_in_stress_conditions/21370560/1
23	CRWN4_IP_mock_rep1	SRR21118839	ChIP-seq for CRWN4 IP in mock	Wang et al., 2023	https://figshare.com/articles/dataset/The_plant_nuclear_lamina_disassembles_to_regulate_plant_genome_folding_in_stress_conditions/21370560/1
24	CRWN4_IP_mock_rep2	SRR21118838	ChIP-seq for CRWN4 IP in mock	Wang et al., 2023	https://figshare.com/articles/dataset/The_plant_nuclear_lamina_disassembles_to_regulate_plant_genome_folding_in_stress_conditions/21370560/1
25	PIF5	SRX1495297	ChIP-seq for PIF5	Pedmale UV et al., 2016	http://systemsbiology.cau.edu.cn/chromstates/At_bwfile/PIF5-SRX1495297.bw
26	RNA_Col-0	PRJNA497671	RNA-seq for Col-0	Hu et al., 2019	https://www.ncbi.nlm.nih.gov/sra/?term=PRJNA497671
27	RNA_crwn1	PRJNA497671	RNA-seq for crwn1	Hu et al., 2019	https://www.ncbi.nlm.nih.gov/sra/?term=PRJNA497671
28	RNA_Col-0	SRX3371177	RNA-seq for Col-0	Mikulski et al., 2019	https://www.ncbi.nlm.nih.gov/sra/SRX3371177
29	RNA_pwo1	SRX3371179	RNA-seq for pwo1	Mikulski et al., 2019	https://www.ncbi.nlm.nih.gov/sra/SRX3371179
30	RNA_crwn12	SRX3371178	RNA-seq for crwn12	Mikulski et al., 2019	https://www.ncbi.nlm.nih.gov/sra/SRX3371178
