# Supplementary material for: PWOs repress gene transcription by regulating chromatin structures in Arabidopsis
Source: Nucleic Acids Res. 2024 Nov 11;52(21):12918–29. doi: 10.1093/nar/gkae958 (PMC11602166; doi:10.1093/nar/gkae958)
Supplement: gkae958_Supplemental_Files [file gkae958_supplemental_files.zip › Supplementary Table S3.xlsx]

## Sheet: H3K27me3-CDs
Chromosome	start	end
Chr1	82001	89000
Chr1	99001	108000
Chr1	363001	373000
Chr1	472001	484000
Chr1	538001	554000
Chr1	918001	937000
Chr1	952001	984000
Chr1	984001	993000
Chr1	1662001	1672000
Chr1	1922001	1946000
Chr1	2521001	2538000
Chr1	2548001	2564000
Chr1	2608001	2615000
Chr1	2622001	2631000
Chr1	2672001	2682000
Chr1	2840001	2849000
Chr1	2900001	2911000
Chr1	3019001	3032000
Chr1	3080001	3093000
Chr1	3227001	3240000
Chr1	3447001	3454000
Chr1	3494001	3504000
Chr1	3682001	3702000
Chr1	3757001	3765000
Chr1	3849001	3867000
Chr1	4132001	4144000
Chr1	4590001	4611000
Chr1	4680001	4713000
Chr1	4988001	4999000
Chr1	5361001	5370000
Chr1	5370001	5381000
Chr1	5783001	5796000
Chr1	5806001	5829000
Chr1	6117001	6126000
Chr1	6174001	6184000
Chr1	6754001	6759000
Chr1	6832001	6846000
Chr1	6900001	6913000
Chr1	6957001	6971000
Chr1	7054001	7062000
Chr1	7471001	7479000
Chr1	7522001	7531000
Chr1	7531001	7554000
Chr1	8215001	8242000
Chr1	8297001	8309000
Chr1	8351001	8391000
Chr1	8391001	8400000
Chr1	8400001	8409000
Chr1	8507001	8520000
Chr1	8533001	8549000
Chr1	8591001	8608000
Chr1	8734001	8742000
Chr1	9078001	9120000
Chr1	9126001	9135000
Chr1	9263001	9296000
Chr1	9306001	9317000
Chr1	9379001	9393000
Chr1	9779001	9800000
Chr1	9896001	9925000
Chr1	10002001	10015000
Chr1	10448001	10463000
Chr1	10610001	10620000
Chr1	10994001	11024000
Chr1	11024001	11045000
Chr1	11075001	11083000
Chr1	11165001	11181000
Chr1	11334001	11396000
Chr1	11717001	11739000
Chr1	12159001	12167000
Chr1	12216001	12229000
Chr1	12229001	12239000
Chr1	12265001	12351000
Chr1	12590001	12604000
Chr1	12604001	12619000
Chr1	12961001	12968000
Chr1	17227001	17235000
Chr1	17235001	17247000
Chr1	17247001	17253000
Chr1	17357001	17368000
Chr1	17368001	17376000
Chr1	17376001	17384000
Chr1	17580001	17606000
Chr1	17687001	17696000
Chr1	18048001	18061000
Chr1	18166001	18178000
Chr1	18219001	18234000
Chr1	18975001	18985000
Chr1	18985001	19000000
Chr1	19000001	19022000
Chr1	19075001	19105000
Chr1	19226001	19268000
Chr1	19268001	19327000
Chr1	19349001	19368000
Chr1	19390001	19416000
Chr1	19444001	19454000
Chr1	19539001	19566000
Chr1	19618001	19641000
Chr1	19994001	20022000
Chr1	20344001	20350000
Chr1	20470001	20511000
Chr1	20594001	20607000
Chr1	20675001	20707000
Chr1	20743001	20772000
Chr1	20957001	20963000
Chr1	21179001	21192000
Chr1	21207001	21228000
Chr1	21401001	21425000
Chr1	21717001	21727000
Chr1	21930001	21977000
Chr1	21990001	22011000
Chr1	22075001	22081000
Chr1	22127001	22143000
Chr1	22225001	22249000
Chr1	22249001	22261000
Chr1	22372001	22383000
Chr1	22478001	22534000
Chr1	22597001	22603000
Chr1	22739001	22749000
Chr1	22749001	22769000
Chr1	22980001	22993000
Chr1	23046001	23056000
Chr1	23425001	23450000
Chr1	23527001	23535000
Chr1	23989001	23996000
Chr1	24003001	24011000
Chr1	24112001	24127000
Chr1	24263001	24299000
Chr1	24325001	24351000
Chr1	24351001	24362000
Chr1	24397001	24473000
Chr1	24473001	24485000
Chr1	24494001	24503000
Chr1	24503001	24538000
Chr1	24561001	24601000
Chr1	24610001	24616000
Chr1	24654001	24721000
Chr1	24721001	24733000
Chr1	24739001	24813000
Chr1	24905001	24931000
Chr1	24975001	24997000
Chr1	25118001	25128000
Chr1	25165001	25191000
Chr1	25550001	25559000
Chr1	25576001	25616000
Chr1	25661001	25679000
Chr1	25679001	25690000
Chr1	25811001	25829000
Chr1	25840001	25865000
Chr1	25972001	25990000
Chr1	25990001	25996000
Chr1	26154001	26165000
Chr1	26196001	26205000
Chr1	26266001	26276000
Chr1	26452001	26470000
Chr1	26512001	26539000
Chr1	26566001	26583000
Chr1	26694001	26739000
Chr1	27127001	27137000
Chr1	27170001	27190000
Chr1	27289001	27301000
Chr1	27330001	27341000
Chr1	27852001	27861000
Chr1	28286001	28296000
Chr1	28348001	28359000
Chr1	28486001	28515000
Chr1	28591001	28623000
Chr1	28671001	28678000
Chr1	29529001	29538000
Chr1	29610001	29617000
Chr1	29854001	29861000
Chr1	29938001	29949000
Chr1	30034001	30048000
Chr1	30130001	30153000
Chr1	30166001	30174000
Chr1	30201001	30210000
Chr2	327001	347000
Chr2	429001	440000
Chr2	588001	621000
Chr2	708001	725000
Chr2	725001	737000
Chr2	737001	762000
Chr2	873001	885000
Chr2	885001	894000
Chr2	952001	966000
Chr2	978001	993000
Chr2	999001	1005000
Chr2	1563001	1573000
Chr2	5683001	5692000
Chr2	6018001	6026000
Chr2	7053001	7073000
Chr2	7262001	7279000
Chr2	7375001	7399000
Chr2	7406001	7446000
Chr2	7842001	7863000
Chr2	7920001	7928000
Chr2	7974001	7988000
Chr2	7997001	8031000
Chr2	8240001	8247000
Chr2	8247001	8256000
Chr2	8658001	8674000
Chr2	8674001	8683000
Chr2	8776001	8786000
Chr2	9014001	9030000
Chr2	9315001	9358000
Chr2	9369001	9387000
Chr2	9419001	9443000
Chr2	9613001	9627000
Chr2	9749001	9779000
Chr2	9860001	9874000
Chr2	9874001	9904000
Chr2	9963001	9971000
Chr2	10309001	10326000
Chr2	10505001	10529000
Chr2	10529001	10539000
Chr2	10703001	10713000
Chr2	10789001	10797000
Chr2	10797001	10816000
Chr2	10943001	10956000
Chr2	10989001	11010000
Chr2	11010001	11021000
Chr2	11192001	11197000
Chr2	11644001	11669000
Chr2	11799001	11807000
Chr2	11925001	11941000
Chr2	11962001	11977000
Chr2	12029001	12039000
Chr2	12101001	12107000
Chr2	12178001	12197000
Chr2	12255001	12272000
Chr2	12340001	12371000
Chr2	12431001	12477000
Chr2	12493001	12543000
Chr2	12708001	12744000
Chr2	12753001	12771000
Chr2	12862001	12872000
Chr2	12886001	12893000
Chr2	12899001	12930000
Chr2	13053001	13065000
Chr2	13065001	13075000
Chr2	13105001	13116000
Chr2	13233001	13256000
Chr2	13391001	13412000
Chr2	13508001	13518000
Chr2	13808001	13820000
Chr2	13834001	13851000
Chr2	13939001	13959000
Chr2	14132001	14139000
Chr2	14284001	14303000
Chr2	14337001	14361000
Chr2	14480001	14488000
Chr2	14668001	14702000
Chr2	14991001	14999000
Chr2	15160001	15187000
Chr2	15324001	15334000
Chr2	15707001	15737000
Chr2	15817001	15830000
Chr2	15830001	15850000
Chr2	15952001	15961000
Chr2	16069001	16083000
Chr2	16294001	16302000
Chr2	16414001	16423000
Chr2	16452001	16460000
Chr2	16489001	16500000
Chr2	16780001	16791000
Chr2	16811001	16825000
Chr2	16856001	16869000
Chr2	16869001	16895000
Chr2	16895001	16910000
Chr2	16995001	17010000
Chr2	17027001	17032000
Chr2	17102001	17111000
Chr2	17231001	17237000
Chr2	17237001	17261000
Chr2	17458001	17473000
Chr2	17496001	17503000
Chr2	17668001	17691000
Chr2	17743001	17752000
Chr2	17817001	17828000
Chr2	18076001	18082000
Chr2	18309001	18316000
Chr2	18379001	18401000
Chr2	18517001	18524000
Chr2	18524001	18532000
Chr2	18557001	18564000
Chr2	19204001	19244000
Chr2	19255001	19269000
Chr2	19317001	19336000
Chr2	19403001	19418000
Chr2	19503001	19517000
Chr3	72001	88000
Chr3	459001	469000
Chr3	732001	740000
Chr3	887001	907000
Chr3	1127001	1138000
Chr3	1214001	1225000
Chr3	1567001	1585000
Chr3	1808001	1817000
Chr3	2563001	2586000
Chr3	2850001	2858000
Chr3	3049001	3066000
Chr3	3066001	3081000
Chr3	3304001	3325000
Chr3	3492001	3500000
Chr3	3535001	3549000
Chr3	3591001	3602000
Chr3	3771001	3779000
Chr3	3942001	3958000
Chr3	4087001	4128000
Chr3	4367001	4377000
Chr3	4825001	4847000
Chr3	5133001	5138000
Chr3	5311001	5317000
Chr3	5670001	5687000
Chr3	5813001	5831000
Chr3	5837001	5853000
Chr3	5853001	5862000
Chr3	5862001	5873000
Chr3	5895001	5907000
Chr3	5913001	5920000
Chr3	6000001	6013000
Chr3	6240001	6251000
Chr3	6326001	6337000
Chr3	6373001	6408000
Chr3	6673001	6687000
Chr3	7253001	7263000
Chr3	7274001	7313000
Chr3	7313001	7319000
Chr3	7348001	7365000
Chr3	7365001	7377000
Chr3	7464001	7477000
Chr3	7520001	7532000
Chr3	7691001	7713000
Chr3	7713001	7775000
Chr3	7775001	7786000
Chr3	7795001	7805000
Chr3	7852001	7881000
Chr3	7892001	7906000
Chr3	8011001	8018000
Chr3	8018001	8039000
Chr3	8115001	8124000
Chr3	8237001	8259000
Chr3	8288001	8309000
Chr3	8657001	8668000
Chr3	8703001	8726000
Chr3	8760001	8787000
Chr3	8787001	8822000
Chr3	8949001	8959000
Chr3	8980001	8987000
Chr3	8994001	9008000
Chr3	9165001	9188000
Chr3	9195001	9213000
Chr3	9316001	9342000
Chr3	9360001	9373000
Chr3	9412001	9429000
Chr3	9437001	9452000
Chr3	9542001	9551000
Chr3	9558001	9593000
Chr3	9837001	9893000
Chr3	9936001	9941000
Chr3	10030001	10044000
Chr3	10172001	10192000
Chr3	10231001	10245000
Chr3	10520001	10538000
Chr3	10538001	10548000
Chr3	10548001	10553000
Chr3	10593001	10608000
Chr3	10608001	10662000
Chr3	10715001	10735000
Chr3	11207001	11224000
Chr3	11300001	11308000
Chr3	11308001	11316000
Chr3	15666001	15683000
Chr3	16122001	16145000
Chr3	16145001	16158000
Chr3	16298001	16319000
Chr3	16532001	16541000
Chr3	16669001	16677000
Chr3	16699001	16715000
Chr3	16715001	16746000
Chr3	16798001	16807000
Chr3	16914001	16932000
Chr3	16985001	17012000
Chr3	17019001	17127000
Chr3	17317001	17333000
Chr3	17353001	17362000
Chr3	17362001	17397000
Chr3	17599001	17624000
Chr3	17869001	17916000
Chr3	18024001	18030000
Chr3	18168001	18180000
Chr3	18193001	18207000
Chr3	18332001	18341000
Chr3	18393001	18403000
Chr3	18585001	18599000
Chr3	18599001	18620000
Chr3	18941001	18948000
Chr3	18948001	18974000
Chr3	19171001	19182000
Chr3	19288001	19305000
Chr3	19453001	19464000
Chr3	19475001	19484000
Chr3	19568001	19580000
Chr3	19662001	19679000
Chr3	20269001	20277000
Chr3	20416001	20429000
Chr3	20429001	20438000
Chr3	20516001	20532000
Chr3	20572001	20594000
Chr3	20612001	20621000
Chr3	20658001	20685000
Chr3	21177001	21193000
Chr3	21364001	21381000
Chr3	21504001	21512000
Chr3	21544001	21577000
Chr3	21577001	21617000
Chr3	21759001	21773000
Chr3	21873001	21884000
Chr3	21894001	21911000
Chr3	22416001	22423000
Chr3	22423001	22432000
Chr3	22432001	22445000
Chr3	22612001	22622000
Chr3	22650001	22657000
Chr3	22676001	22694000
Chr3	22757001	22770000
Chr3	22946001	22957000
Chr4	61001	72000
Chr4	72001	85000
Chr4	85001	95000
Chr4	361001	376000
Chr4	376001	381000
Chr4	577001	624000
Chr4	624001	663000
Chr4	842001	853000
Chr4	994001	1030000
Chr4	1339001	1358000
Chr4	1529001	1541000
Chr4	2217001	2223000
Chr4	5448001	5459000
Chr4	5499001	5504000
Chr4	6224001	6238000
Chr4	6238001	6244000
Chr4	6406001	6427000
Chr4	6577001	6589000
Chr4	6734001	6764000
Chr4	6866001	6892000
Chr4	7071001	7090000
Chr4	7165001	7179000
Chr4	7261001	7304000
Chr4	7669001	7675000
Chr4	7684001	7731000
Chr4	7731001	7761000
Chr4	7808001	7840000
Chr4	7840001	7850000
Chr4	7909001	7926000
Chr4	8015001	8021000
Chr4	8345001	8360000
Chr4	8440001	8460000
Chr4	8634001	8649000
Chr4	8706001	8775000
Chr4	8775001	8815000
Chr4	8833001	8844000
Chr4	8922001	8949000
Chr4	9046001	9077000
Chr4	9077001	9096000
Chr4	9320001	9343000
Chr4	9401001	9415000
Chr4	9854001	9865000
Chr4	9873001	9891000
Chr4	10105001	10149000
Chr4	10209001	10228000
Chr4	10248001	10254000
Chr4	10370001	10394000
Chr4	10725001	10736000
Chr4	10736001	10759000
Chr4	10759001	10773000
Chr4	10793001	10813000
Chr4	10896001	10922000
Chr4	10922001	10946000
Chr4	11375001	11393000
Chr4	11413001	11426000
Chr4	11663001	11722000
Chr4	11828001	11859000
Chr4	11897001	11908000
Chr4	11908001	11929000
Chr4	12192001	12225000
Chr4	12287001	12300000
Chr4	12300001	12317000
Chr4	12350001	12362000
Chr4	12460001	12468000
Chr4	12502001	12513000
Chr4	12521001	12537000
Chr4	12839001	12864000
Chr4	12980001	12989000
Chr4	12989001	13001000
Chr4	13268001	13286000
Chr4	13606001	13619000
Chr4	13681001	13693000
Chr4	13959001	13971000
Chr4	14087001	14107000
Chr4	14183001	14199000
Chr4	14301001	14312000
Chr4	14407001	14418000
Chr4	14517001	14537000
Chr4	15391001	15401000
Chr4	15430001	15460000
Chr4	15617001	15638000
Chr4	16202001	16248000
Chr4	17098001	17120000
Chr4	17250001	17257000
Chr4	17312001	17324000
Chr4	17574001	17587000
Chr4	17688001	17699000
Chr4	17709001	17743000
Chr4	17743001	17762000
Chr4	17843001	17861000
Chr4	18331001	18339000
Chr4	18445001	18457000
Chr5	390001	404000
Chr5	903001	916000
Chr5	951001	971000
Chr5	1579001	1592000
Chr5	1978001	1984000
Chr5	2028001	2046000
Chr5	2234001	2240000
Chr5	2300001	2310000
Chr5	2310001	2317000
Chr5	2344001	2355000
Chr5	2355001	2391000
Chr5	2404001	2411000
Chr5	2439001	2453000
Chr5	2556001	2562000
Chr5	3025001	3032000
Chr5	3106001	3118000
Chr5	3169001	3185000
Chr5	3192001	3199000
Chr5	3225001	3239000
Chr5	3369001	3378000
Chr5	3606001	3619000
Chr5	3688001	3695000
Chr5	3695001	3708000
Chr5	3982001	3995000
Chr5	4176001	4190000
Chr5	4222001	4243000
Chr5	5025001	5034000
Chr5	5147001	5155000
Chr5	5843001	5898000
Chr5	5944001	5957000
Chr5	6717001	6732000
Chr5	6870001	6876000
Chr5	7342001	7359000
Chr5	7418001	7436000
Chr5	7644001	7665000
Chr5	7682001	7730000
Chr5	7968001	7981000
Chr5	8077001	8093000
Chr5	8093001	8113000
Chr5	8133001	8148000
Chr5	8161001	8221000
Chr5	8221001	8228000
Chr5	8382001	8428000
Chr5	8498001	8523000
Chr5	8523001	8530000
Chr5	8778001	8804000
Chr5	8814001	8850000
Chr5	8870001	8885000
Chr5	8919001	8947000
Chr5	9055001	9078000
Chr5	9078001	9087000
Chr5	9102001	9133000
Chr5	9133001	9143000
Chr5	14186001	14199000
Chr5	15093001	15104000
Chr5	15104001	15128000
Chr5	15128001	15145000
Chr5	15171001	15184000
Chr5	15515001	15541000
Chr5	15725001	15742000
Chr5	15770001	15813000
Chr5	15844001	15851000
Chr5	16110001	16135000
Chr5	16135001	16166000
Chr5	16267001	16276000
Chr5	16328001	16340000
Chr5	16646001	16655000
Chr5	17026001	17072000
Chr5	17072001	17079000
Chr5	17256001	17267000
Chr5	17391001	17429000
Chr5	17753001	17782000
Chr5	18282001	18294000
Chr5	18506001	18525000
Chr5	18583001	18598000
Chr5	18606001	18614000
Chr5	18651001	18665000
Chr5	18780001	18790000
Chr5	18800001	18825000
Chr5	18991001	19011000
Chr5	19030001	19036000
Chr5	19036001	19042000
Chr5	19053001	19071000
Chr5	19423001	19450000
Chr5	19450001	19465000
Chr5	19515001	19525000
Chr5	19678001	19686000
Chr5	19900001	19923000
Chr5	19991001	20012000
Chr5	20069001	20080000
Chr5	20080001	20096000
Chr5	20215001	20239000
Chr5	20255001	20282000
Chr5	20345001	20372000
Chr5	20372001	20387000
Chr5	20387001	20414000
Chr5	20553001	20565000
Chr5	20900001	20943000
Chr5	21044001	21054000
Chr5	21096001	21110000
Chr5	21248001	21263000
Chr5	21263001	21275000
Chr5	21362001	21382000
Chr5	21382001	21390000
Chr5	21585001	21596000
Chr5	21781001	21792000
Chr5	21899001	21925000
Chr5	21925001	21940000
Chr5	22055001	22075000
Chr5	22135001	22151000
Chr5	22402001	22417000
Chr5	22603001	22627000
Chr5	22700001	22718000
Chr5	22786001	22800000
Chr5	22800001	22817000
Chr5	22828001	22861000
Chr5	22985001	22998000
Chr5	23043001	23060000
Chr5	23125001	23154000
Chr5	23241001	23260000
Chr5	23405001	23414000
Chr5	23599001	23605000
Chr5	23763001	23774000
Chr5	23850001	23876000
Chr5	24146001	24173000
Chr5	24437001	24456000
Chr5	24490001	24511000
Chr5	24571001	24590000
Chr5	24963001	24969000
Chr5	25022001	25035000
Chr5	25338001	25345000
Chr5	25504001	25518000
Chr5	25897001	25908000
Chr5	26209001	26215000
Chr5	26500001	26510000
Chr5	26628001	26641000
Chr5	26673001	26689000
Chr5	26701001	26710000

## Sheet: other-CDs
Chromosome	start	end
Chr1	5686000	5727000
Chr1	5896000	5922000
Chr1	6568000	6595000
Chr1	7062000	7084000
Chr1	7963000	7980000
Chr1	8712000	8734000
Chr1	8925000	8937000
Chr1	9354000	9379000
Chr1	9558000	9592000
Chr1	10354000	10367000
Chr1	10691000	10722000
Chr1	11083000	11115000
Chr1	11140000	11158000
Chr1	11473000	11569000
Chr1	11785000	11810000
Chr1	12139000	12152000
Chr1	12167000	12180000
Chr1	12366000	12430000
Chr1	12466000	12474000
Chr1	12563000	12584000
Chr1	12657000	12738000
Chr1	12751000	12770000
Chr1	12854000	12867000
Chr1	17014000	17063000
Chr1	17253000	17268000
Chr1	17479000	17580000
Chr1	17606000	17634000
Chr1	17652000	17687000
Chr1	17995000	18016000
Chr1	18150000	18166000
Chr1	18960000	18974000
Chr1	19592000	19602000
Chr1	19664000	19684000
Chr1	20082000	20101000
Chr1	20297000	20323000
Chr1	21444000	21463000
Chr1	21745000	21753000
Chr1	22095000	22127000
Chr1	22155000	22167000
Chr1	22678000	22702000
Chr1	23087000	23123000
Chr1	23922000	23933000
Chr1	25157000	25165000
Chr1	26358000	26383000
Chr2	28000	97000
Chr2	243000	252000
Chr2	372000	388000
Chr2	523000	560000
Chr2	818000	833000
Chr2	919000	937000
Chr2	1287000	1333000
Chr2	1474000	1504000
Chr2	1605000	1613000
Chr2	1753000	1767000
Chr2	1767000	1789000
Chr2	1801000	1824000
Chr2	1824000	1847000
Chr2	1877000	1916000
Chr2	1935000	1968000
Chr2	5019000	5039000
Chr2	5039000	5053000
Chr2	5053000	5074000
Chr2	5074000	5100000
Chr2	5100000	5113000
Chr2	5121000	5171000
Chr2	5171000	5202000
Chr2	5202000	5259000
Chr2	5259000	5313000
Chr2	5313000	5391000
Chr2	5391000	5423000
Chr2	5423000	5466000
Chr2	5466000	5483000
Chr2	5483000	5543000
Chr2	5543000	5606000
Chr2	5606000	5651000
Chr2	5709000	5742000
Chr2	5742000	5791000
Chr2	5791000	5805000
Chr2	5805000	5823000
Chr2	5823000	5866000
Chr2	5874000	5909000
Chr2	5981000	6006000
Chr2	6006000	6018000
Chr2	6059000	6085000
Chr2	6085000	6133000
Chr2	6133000	6142000
Chr2	6142000	6155000
Chr2	6155000	6186000
Chr2	6202000	6254000
Chr2	6254000	6273000
Chr2	6347000	6356000
Chr2	6418000	6429000
Chr2	6429000	6458000
Chr2	6458000	6470000
Chr2	6470000	6483000
Chr2	6483000	6563000
Chr2	6613000	6637000
Chr2	6652000	6712000
Chr2	6712000	6759000
Chr2	6759000	6777000
Chr2	6777000	6791000
Chr2	6834000	6876000
Chr2	6879000	6917000
Chr2	6935000	6950000
Chr2	6950000	7039000
Chr2	7110000	7126000
Chr2	7183000	7200000
Chr2	7216000	7240000
Chr2	7446000	7463000
Chr2	7766000	7803000
Chr2	8269000	8281000
Chr2	8376000	8388000
Chr2	8542000	8601000
Chr2	8814000	8832000
Chr2	8986000	9006000
Chr2	9120000	9132000
Chr2	9179000	9199000
Chr2	10351000	10367000
Chr2	13211000	13233000
Chr2	16000000	16008000
Chr2	16008000	16017000
Chr2	17326000	17350000
Chr3	1549000	1567000
Chr3	2803000	2818000
Chr3	3779000	3820000
Chr3	4275000	4290000
Chr3	4922000	4937000
Chr3	5275000	5286000
Chr3	7229000	7239000
Chr3	7805000	7816000
Chr3	9008000	9025000
Chr3	9213000	9234000
Chr3	9234000	9244000
Chr3	9373000	9403000
Chr3	9429000	9437000
Chr3	9593000	9627000
Chr3	9676000	9703000
Chr3	9783000	9808000
Chr3	10095000	10120000
Chr3	10444000	10501000
Chr3	10553000	10566000
Chr3	10881000	10899000
Chr3	10915000	10935000
Chr3	10968000	10983000
Chr3	11036000	11073000
Chr3	11104000	11125000
Chr3	11139000	11156000
Chr3	11167000	11207000
Chr3	11316000	11348000
Chr3	11348000	11360000
Chr3	11383000	11398000
Chr3	11398000	11482000
Chr3	15523000	15567000
Chr3	15567000	15644000
Chr3	15683000	15703000
Chr3	15703000	15742000
Chr3	15802000	15818000
Chr3	15846000	15857000
Chr3	15857000	15868000
Chr3	15912000	15925000
Chr3	15925000	15971000
Chr3	15993000	16007000
Chr3	16158000	16164000
Chr3	16164000	16187000
Chr3	16585000	16599000
Chr3	16677000	16699000
Chr3	16807000	16841000
Chr3	16951000	16969000
Chr3	17975000	18005000
Chr3	18789000	18814000
Chr3	20299000	20317000
Chr3	20726000	20739000
Chr3	21310000	21332000
Chr3	22231000	22248000
Chr3	22368000	22416000
Chr3	22513000	22532000
Chr3	22567000	22593000
Chr3	23106000	23146000
Chr3	23201000	23211000
Chr4	34000	54000
Chr4	858000	880000
Chr4	1081000	1105000
Chr4	1446000	1465000
Chr4	1580000	1611000
Chr4	1611000	1725000
Chr4	1757000	1774000
Chr4	1774000	1841000
Chr4	1841000	1869000
Chr4	1875000	1915000
Chr4	1915000	1932000
Chr4	1932000	1939000
Chr4	1939000	1958000
Chr4	1958000	2024000
Chr4	2024000	2052000
Chr4	2052000	2075000
Chr4	2075000	2100000
Chr4	2100000	2113000
Chr4	2128000	2170000
Chr4	2170000	2182000
Chr4	2182000	2217000
Chr4	2229000	2260000
Chr4	2260000	2290000
Chr4	2290000	2330000
Chr4	2330000	2368000
Chr4	2588000	2610000
Chr4	2642000	2661000
Chr4	2718000	2741000
Chr4	2762000	2861000
Chr4	2861000	2877000
Chr4	2877000	2889000
Chr4	2889000	2908000
Chr4	2967000	2977000
Chr4	5037000	5087000
Chr4	5087000	5157000
Chr4	5157000	5230000
Chr4	5253000	5286000
Chr4	5300000	5343000
Chr4	5393000	5408000
Chr4	5467000	5499000
Chr4	5504000	5548000
Chr4	5548000	5580000
Chr4	5580000	5614000
Chr4	5614000	5636000
Chr4	5745000	5758000
Chr4	5758000	5775000
Chr4	5820000	5834000
Chr4	5852000	5906000
Chr4	5906000	5923000
Chr4	5929000	5965000
Chr4	5965000	5979000
Chr4	5979000	5995000
Chr4	6045000	6083000
Chr4	6117000	6136000
Chr4	6465000	6479000
Chr4	6626000	6656000
Chr4	6711000	6734000
Chr4	6903000	6945000
Chr4	6953000	6963000
Chr4	7355000	7369000
Chr4	8304000	8327000
Chr4	8327000	8334000
Chr4	8863000	8922000
Chr4	9477000	9499000
Chr4	9506000	9517000
Chr4	9724000	9741000
Chr4	10049000	10065000
Chr4	10990000	11005000
Chr4	11034000	11047000
Chr4	11351000	11375000
Chr4	11808000	11828000
Chr4	13312000	13336000
Chr4	13619000	13639000
Chr4	14982000	14990000
Chr5	123000	142000
Chr5	2258000	2267000
Chr5	2391000	2404000
Chr5	3894000	3919000
Chr5	5212000	5228000
Chr5	6202000	6217000
Chr5	6401000	6414000
Chr5	6430000	6453000
Chr5	7015000	7055000
Chr5	8530000	8589000
Chr5	8714000	8726000
Chr5	9398000	9424000
Chr5	9629000	9655000
Chr5	9695000	9718000
Chr5	9866000	9902000
Chr5	9902000	9911000
Chr5	9911000	9945000
Chr5	9945000	9988000
Chr5	14066000	14090000
Chr5	14142000	14154000
Chr5	14199000	14289000
Chr5	14541000	14552000
Chr5	14552000	14566000
Chr5	14566000	14597000
Chr5	14957000	14978000
Chr5	15065000	15093000
Chr5	15208000	15254000
Chr5	15288000	15307000
Chr5	15307000	15342000
Chr5	15631000	15704000
Chr5	15715000	15725000
Chr5	15910000	15942000
Chr5	16251000	16267000
Chr5	16675000	16733000
Chr5	17079000	17097000
Chr5	17246000	17256000
Chr5	17594000	17611000
Chr5	18461000	18496000
Chr5	18665000	18671000
Chr5	18920000	18949000
Chr5	19181000	19203000
Chr5	19345000	19366000
Chr5	21161000	21174000
Chr5	21541000	21548000
Chr1	89000	99000
Chr1	108000	113000
Chr1	113000	121000
Chr1	185000	195000
Chr1	195000	208000
Chr1	292000	303000
Chr1	461000	472000
Chr1	701000	707000
Chr1	749000	755000
Chr1	824000	830000
Chr1	890000	900000
Chr1	1234000	1242000
Chr1	1333000	1338000
Chr1	1816000	1830000
Chr1	2001000	2007000
Chr1	2007000	2014000
Chr1	2105000	2121000
Chr1	2153000	2164000
Chr1	2170000	2178000
Chr1	2215000	2225000
Chr1	2225000	2233000
Chr1	2233000	2249000
Chr1	2575000	2583000
Chr1	2615000	2622000
Chr1	2682000	2703000
Chr1	2712000	2723000
Chr1	2872000	2884000
Chr1	3093000	3106000
Chr1	3262000	3272000
Chr1	3325000	3334000
Chr1	3362000	3369000
Chr1	3389000	3399000
Chr1	3563000	3571000
Chr1	4002000	4011000
Chr1	4011000	4021000
Chr1	4183000	4188000
Chr1	4366000	4375000
Chr1	4375000	4382000
Chr1	4749000	4756000
Chr1	4877000	4897000
Chr1	5203000	5212000
Chr1	5242000	5252000
Chr1	5396000	5410000
Chr1	5430000	5461000
Chr1	5498000	5505000
Chr1	5759000	5774000
Chr1	5774000	5783000
Chr1	5982000	5988000
Chr1	6149000	6154000
Chr1	6602000	6613000
Chr1	6613000	6627000
Chr1	6689000	6698000
Chr1	6824000	6832000
Chr1	7032000	7043000
Chr1	7084000	7090000
Chr1	7098000	7106000
Chr1	7605000	7626000
Chr1	7641000	7654000
Chr1	7700000	7707000
Chr1	7954000	7963000
Chr1	8309000	8322000
Chr1	8549000	8559000
Chr1	9479000	9486000
Chr1	11215000	11220000
Chr1	11967000	11972000
Chr1	12051000	12060000
Chr1	17975000	17984000
Chr1	18378000	18387000
Chr1	19044000	19053000
Chr1	19154000	19162000
Chr1	19987000	19994000
Chr1	20069000	20082000
Chr1	20180000	20187000
Chr1	22034000	22040000
Chr1	23227000	23236000
Chr1	23613000	23618000
Chr1	23696000	23706000
Chr1	23821000	23827000
Chr1	25386000	25395000
Chr1	25473000	25478000
Chr1	25779000	25786000
Chr1	26036000	26052000
Chr1	26503000	26512000
Chr1	26739000	26752000
Chr1	26832000	26842000
Chr1	26930000	26938000
Chr1	27098000	27114000
Chr1	27137000	27157000
Chr1	27394000	27402000
Chr1	27734000	27741000
Chr1	27786000	27799000
Chr1	27842000	27852000
Chr1	27960000	27965000
Chr1	28118000	28124000
Chr1	28145000	28152000
Chr1	28274000	28286000
Chr1	28515000	28541000
Chr1	28541000	28557000
Chr1	28684000	28689000
Chr1	28769000	28776000
Chr1	29191000	29197000
Chr1	29444000	29452000
Chr1	29650000	29657000
Chr1	29657000	29672000
Chr1	29736000	29745000
Chr1	29745000	29756000
Chr1	29949000	29957000
Chr1	29995000	30000000
Chr1	30100000	30112000
Chr1	30188000	30201000
Chr1	30237000	30244000
Chr1	30302000	30312000
Chr1	30388000	30410000
Chr2	306000	314000
Chr2	314000	320000
Chr2	1718000	1723000
Chr2	7571000	7576000
Chr2	7988000	7997000
Chr2	8108000	8127000
Chr2	11566000	11573000
Chr2	12872000	12886000
Chr2	13045000	13053000
Chr2	13379000	13391000
Chr2	14217000	14239000
Chr2	14513000	14524000
Chr2	14906000	14920000
Chr2	15228000	15238000
Chr2	15636000	15649000
Chr2	15792000	15797000
Chr2	16530000	16539000
Chr2	16562000	16583000
Chr2	16681000	16687000
Chr2	17082000	17102000
Chr2	17111000	17116000
Chr2	17261000	17270000
Chr2	17423000	17428000
Chr2	17620000	17636000
Chr2	17752000	17765000
Chr2	18237000	18251000
Chr2	18401000	18432000
Chr2	18564000	18577000
Chr2	18605000	18623000
Chr2	18672000	18689000
Chr2	18819000	18832000
Chr2	18856000	18866000
Chr2	18908000	18923000
Chr2	18965000	18981000
Chr2	19139000	19142000
Chr2	19440000	19448000
Chr2	19465000	19503000
Chr2	19537000	19543000
Chr2	19551000	19558000
Chr2	19587000	19595000
Chr2	19614000	19623000
Chr2	19623000	19641000
Chr2	19641000	19651000
Chr3	51000	58000
Chr3	188000	194000
Chr3	279000	288000
Chr3	377000	387000
Chr3	394000	406000
Chr3	406000	414000
Chr3	479000	489000
Chr3	529000	546000
Chr3	583000	597000
Chr3	681000	687000
Chr3	907000	914000
Chr3	992000	997000
Chr3	1024000	1035000
Chr3	1338000	1352000
Chr3	1361000	1369000
Chr3	1865000	1877000
Chr3	2114000	2156000
Chr3	2156000	2161000
Chr3	2280000	2288000
Chr3	2288000	2300000
Chr3	2328000	2335000
Chr3	2335000	2345000
Chr3	2381000	2413000
Chr3	2413000	2419000
Chr3	2510000	2520000
Chr3	2612000	2628000
Chr3	2712000	2737000
Chr3	2782000	2788000
Chr3	2940000	2946000
Chr3	2984000	2988000
Chr3	3229000	3239000
Chr3	3366000	3394000
Chr3	3697000	3726000
Chr3	3726000	3731000
Chr3	3905000	3911000
Chr3	3923000	3931000
Chr3	3931000	3942000
Chr3	4004000	4014000
Chr3	4049000	4065000
Chr3	4304000	4313000
Chr3	4377000	4389000
Chr3	4657000	4673000
Chr3	5050000	5059000
Chr3	5059000	5069000
Chr3	5069000	5088000
Chr3	5208000	5213000
Chr3	5213000	5228000
Chr3	5455000	5464000
Chr3	5687000	5709000
Chr3	5755000	5763000
Chr3	5804000	5813000
Chr3	5831000	5837000
Chr3	6086000	6094000
Chr3	6281000	6288000
Chr3	6313000	6326000
Chr3	6606000	6616000
Chr3	7079000	7087000
Chr3	7835000	7843000
Chr3	7906000	7920000
Chr3	8138000	8143000
Chr3	8959000	8969000
Chr3	9349000	9360000
Chr3	9666000	9676000
Chr3	9711000	9724000
Chr3	14192000	14210000
Chr3	17229000	17234000
Chr3	18030000	18040000
Chr3	18156000	18168000
Chr3	18410000	18422000
Chr3	19025000	19036000
Chr3	19069000	19075000
Chr3	19109000	19115000
Chr3	19276000	19282000
Chr3	19305000	19312000
Chr3	19588000	19593000
Chr3	19783000	19792000
Chr3	19798000	19809000
Chr3	20132000	20148000
Chr3	20339000	20361000
Chr3	20789000	20801000
Chr3	20850000	20856000
Chr3	20890000	20898000
Chr3	21042000	21056000
Chr3	21671000	21694000
Chr3	21701000	21707000
Chr3	21707000	21720000
Chr3	21832000	21842000
Chr3	22151000	22159000
Chr3	22248000	22260000
Chr3	22282000	22297000
Chr3	22304000	22333000
Chr3	22622000	22636000
Chr3	22732000	22757000
Chr3	22770000	22795000
Chr3	22795000	22810000
Chr3	22865000	22882000
Chr3	23005000	23015000
Chr3	23031000	23041000
Chr3	23081000	23093000
Chr3	23160000	23168000
Chr3	23168000	23182000
Chr3	23211000	23237000
Chr3	23283000	23295000
Chr3	23324000	23334000
Chr3	23334000	23341000
Chr3	23361000	23378000
Chr4	54000	61000
Chr4	673000	683000
Chr4	809000	815000
Chr4	945000	954000
Chr4	1060000	1074000
Chr4	1114000	1122000
Chr4	1274000	1280000
Chr4	1330000	1339000
Chr4	2741000	2746000
Chr4	6619000	6626000
Chr4	8517000	8524000
Chr4	8978000	8986000
Chr4	9290000	9302000
Chr4	9424000	9430000
Chr4	9590000	9613000
Chr4	9937000	9944000
Chr4	10228000	10237000
Chr4	10304000	10310000
Chr4	10481000	10489000
Chr4	10773000	10793000
Chr4	10955000	10965000
Chr4	11783000	11795000
Chr4	11989000	11996000
Chr4	12279000	12287000
Chr4	12612000	12617000
Chr4	12758000	12769000
Chr4	13074000	13088000
Chr4	13394000	13406000
Chr4	13454000	13461000
Chr4	13497000	13505000
Chr4	13673000	13681000
Chr4	13718000	13729000
Chr4	13749000	13755000
Chr4	13839000	13855000
Chr4	13861000	13867000
Chr4	13984000	13992000
Chr4	13992000	13998000
Chr4	14199000	14214000
Chr4	14795000	14802000
Chr4	15243000	15248000
Chr4	15307000	15313000
Chr4	15490000	15515000
Chr4	15515000	15528000
Chr4	15568000	15575000
Chr4	15575000	15592000
Chr4	15638000	15647000
Chr4	15895000	15905000
Chr4	16330000	16336000
Chr4	16336000	16341000
Chr4	16341000	16356000
Chr4	16372000	16390000
Chr4	16801000	16807000
Chr4	16840000	16855000
Chr4	16855000	16864000
Chr4	16945000	16951000
Chr4	16983000	16989000
Chr4	17034000	17045000
Chr4	17343000	17351000
Chr4	17351000	17356000
Chr4	17426000	17449000
Chr4	17861000	17875000
Chr4	17924000	17935000
Chr4	17935000	17947000
Chr4	17997000	18009000
Chr4	18063000	18068000
Chr4	18068000	18078000
Chr4	18078000	18083000
Chr4	18111000	18120000
Chr4	18271000	18276000
Chr4	18323000	18331000
Chr4	18499000	18511000
Chr4	18553000	18574000
Chr5	218000	230000
Chr5	267000	272000
Chr5	304000	320000
Chr5	320000	332000
Chr5	340000	347000
Chr5	370000	380000
Chr5	554000	558000
Chr5	558000	566000
Chr5	616000	630000
Chr5	642000	654000
Chr5	729000	741000
Chr5	764000	774000
Chr5	864000	871000
Chr5	896000	903000
Chr5	1047000	1058000
Chr5	1145000	1153000
Chr5	1360000	1376000
Chr5	1961000	1970000
Chr5	2199000	2212000
Chr5	2677000	2688000
Chr5	2753000	2759000
Chr5	2759000	2775000
Chr5	2852000	2862000
Chr5	2941000	2947000
Chr5	3051000	3066000
Chr5	3324000	3336000
Chr5	3669000	3678000
Chr5	4056000	4062000
Chr5	4133000	4139000
Chr5	4380000	4393000
Chr5	4445000	4455000
Chr5	4471000	4481000
Chr5	4552000	4562000
Chr5	4684000	4690000
Chr5	4690000	4710000
Chr5	4979000	4987000
Chr5	5012000	5019000
Chr5	5170000	5185000
Chr5	5530000	5536000
Chr5	5809000	5815000
Chr5	5991000	6001000
Chr5	6217000	6224000
Chr5	6224000	6233000
Chr5	6342000	6360000
Chr5	6369000	6375000
Chr5	6414000	6430000
Chr5	6453000	6473000
Chr5	6695000	6705000
Chr5	6732000	6740000
Chr5	6740000	6761000
Chr5	7238000	7253000
Chr5	7270000	7278000
Chr5	7307000	7314000
Chr5	7730000	7749000
Chr5	7846000	7856000
Chr5	7932000	7942000
Chr5	8113000	8121000
Chr5	8632000	8644000
Chr5	8947000	8954000
Chr5	9096000	9102000
Chr5	9860000	9866000
Chr5	16056000	16070000
Chr5	16818000	16843000
Chr5	19226000	19250000
Chr5	19287000	19302000
Chr5	20788000	20796000
Chr5	21110000	21116000
Chr5	21317000	21330000
Chr5	21330000	21337000
Chr5	21559000	21568000
Chr5	21700000	21713000
Chr5	22687000	22700000
Chr5	22753000	22765000
Chr5	23163000	23171000
Chr5	23485000	23501000
Chr5	23549000	23556000
Chr5	23556000	23569000
Chr5	23577000	23584000
Chr5	23986000	24003000
Chr5	24140000	24146000
Chr5	24707000	24713000
Chr5	25109000	25118000
Chr5	25417000	25423000
Chr5	25518000	25529000
Chr5	25568000	25574000
Chr5	25623000	25630000
Chr5	25707000	25714000
Chr5	25714000	25723000
Chr5	25723000	25755000
Chr5	25908000	25923000
Chr5	25948000	25955000
Chr5	26221000	26230000
Chr5	26289000	26296000
Chr5	26296000	26304000
Chr5	26342000	26350000
Chr5	26410000	26417000
Chr5	26417000	26460000
Chr5	26556000	26568000
Chr5	26568000	26579000
Chr5	26813000	26833000
Chr5	26842000	26850000
Chr5	26872000	26880000
Chr5	26935000	26950000
Chr5	26950000	26958000

## Sheet: hicFindTAD output
Boundary positions and TAD separation score
Chromosome	start	end	TAD separation score
Chr1	20500	21500	0.161808
Chr1	37500	38500	-0.039702
Chr1	55500	56500	-0.35262
Chr1	68500	69500	-0.0449701
Chr1	81500	82500	0.0465682
Chr1	88500	89500	-0.0169762
Chr1	98500	99500	-0.182912
Chr1	107500	108500	-0.169432
Chr1	112500	113500	-0.163488
Chr1	120500	121500	-0.164835
Chr1	129500	130500	-0.202173
Chr1	172500	173500	-0.157856
Chr1	184500	185500	-0.0214674
Chr1	194500	195500	-0.0944266
Chr1	207500	208500	-0.271335
Chr1	219500	220500	-0.0575469
Chr1	224500	225500	-0.184969
Chr1	239500	240500	0.140461
Chr1	248500	249500	-0.02407
Chr1	255500	256500	-0.0680335
Chr1	262500	263500	-0.10891
Chr1	291500	292500	-0.258633
Chr1	302500	303500	-0.19075
Chr1	324500	325500	-0.153048
Chr1	343500	344500	-0.177181
Chr1	363500	364500	0.0986266
Chr1	372500	373500	-0.0121292
Chr1	394500	395500	-0.140316
Chr1	401500	402500	-0.26643
Chr1	436500	437500	0.00758846
Chr1	452500	453500	-0.270487
Chr1	460500	461500	-0.214572
Chr1	471500	472500	-0.198406
Chr1	483500	484500	-0.0586533
Chr1	491500	492500	-0.173327
Chr1	498500	499500	-0.125142
Chr1	515500	516500	-0.276456
Chr1	537500	538500	-0.225134
Chr1	553500	554500	-0.31528
Chr1	574500	575500	-0.205757
Chr1	583500	584500	-0.162648
Chr1	601500	602500	-0.346864
Chr1	620500	621500	-0.313221
Chr1	652500	653500	-0.221698
Chr1	669500	670500	-0.16166
Chr1	687500	688500	0.0588754
Chr1	700500	701500	-0.129996
Chr1	706500	707500	-0.256782
Chr1	728500	729500	-0.11678
Chr1	738500	739500	-0.147733
Chr1	748500	749500	-0.224162
Chr1	754500	755500	-0.277754
Chr1	785500	786500	-0.288451
Chr1	823500	824500	-0.12735
Chr1	829500	830500	-0.0665703
Chr1	835500	836500	-0.0187145
Chr1	867500	868500	-0.370068
Chr1	877500	878500	-0.264073
Chr1	889500	890500	-0.0947725
Chr1	899500	900500	-0.189013
Chr1	909500	910500	-0.3226
Chr1	917500	918500	-0.387876
Chr1	936500	937500	-0.153926
Chr1	951500	952500	-0.142279
Chr1	983500	984500	-0.352503
Chr1	992500	993500	-0.087462
Chr1	1000500	1001500	-0.0839369
Chr1	1010500	1011500	-0.219234
Chr1	1023500	1024500	-0.322578
Chr1	1035500	1036500	-0.0509069
Chr1	1049500	1050500	-0.192702
Chr1	1072500	1073500	-0.0615506
Chr1	1085500	1086500	-0.352841
Chr1	1096500	1097500	-0.141653
Chr1	1108500	1109500	-0.372853
Chr1	1142500	1143500	-0.46598
Chr1	1157500	1158500	-0.0770223
Chr1	1215500	1216500	-0.159478
Chr1	1233500	1234500	-0.115184
Chr1	1241500	1242500	-0.264263
Chr1	1261500	1262500	-0.11491
Chr1	1273500	1274500	0.0833654
Chr1	1321500	1322500	-0.166688
Chr1	1332500	1333500	-0.110992
Chr1	1337500	1338500	-0.119403
Chr1	1344500	1345500	-0.236401
Chr1	1355500	1356500	-0.327259
Chr1	1390500	1391500	0.100135
Chr1	1398500	1399500	-0.054458
Chr1	1410500	1411500	-0.213381
Chr1	1421500	1422500	-0.399777
Chr1	1481500	1482500	-0.139429
Chr1	1503500	1504500	-0.282731
Chr1	1546500	1547500	0.0509083
Chr1	1559500	1560500	-0.369713
Chr1	1575500	1576500	-0.269651
Chr1	1583500	1584500	-0.250045
Chr1	1595500	1596500	-0.213229
Chr1	1604500	1605500	-0.0433378
Chr1	1616500	1617500	-0.0011917
Chr1	1623500	1624500	-0.0444962
Chr1	1644500	1645500	-0.0745436
Chr1	1661500	1662500	-0.151113
Chr1	1671500	1672500	0.0677708
Chr1	1681500	1682500	0.0153728
Chr1	1691500	1692500	0.0138061
Chr1	1713500	1714500	-0.161195
Chr1	1729500	1730500	-0.0603057
Chr1	1744500	1745500	-0.13355
Chr1	1786500	1787500	-0.00198224
Chr1	1803500	1804500	-0.0654769
Chr1	1815500	1816500	-0.135704
Chr1	1829500	1830500	-0.0970931
Chr1	1837500	1838500	-0.365423
Chr1	1859500	1860500	-0.316706
Chr1	1878500	1879500	-0.269359
Chr1	1887500	1888500	-0.227733
Chr1	1896500	1897500	-0.243864
Chr1	1906500	1907500	0.0364545
Chr1	1921500	1922500	-0.0493468
Chr1	1945500	1946500	-0.11269
Chr1	1952500	1953500	-0.200852
Chr1	1964500	1965500	-0.0864085
Chr1	1975500	1976500	-0.16934
Chr1	2000500	2001500	-0.273132
Chr1	2006500	2007500	-0.31638
Chr1	2013500	2014500	-0.131496
Chr1	2024500	2025500	-0.262533
Chr1	2069500	2070500	0.0201623
Chr1	2082500	2083500	-0.102338
Chr1	2104500	2105500	-0.314521
Chr1	2120500	2121500	-0.0760782
Chr1	2152500	2153500	-0.303527
Chr1	2163500	2164500	-0.100999
Chr1	2169500	2170500	-0.0193224
Chr1	2177500	2178500	0.0456395
Chr1	2183500	2184500	0.00260982
Chr1	2203500	2204500	-0.164524
Chr1	2214500	2215500	-0.107687
Chr1	2224500	2225500	-0.185445
Chr1	2232500	2233500	-0.0411485
Chr1	2248500	2249500	-0.121751
Chr1	2259500	2260500	-0.089689
Chr1	2269500	2270500	-0.188146
Chr1	2285500	2286500	-0.055237
Chr1	2298500	2299500	-0.00760495
Chr1	2304500	2305500	-0.033423
Chr1	2312500	2313500	-0.0809907
Chr1	2321500	2322500	-0.0702897
Chr1	2335500	2336500	-0.183835
Chr1	2348500	2349500	-0.0741119
Chr1	2374500	2375500	-0.166905
Chr1	2394500	2395500	-0.226166
Chr1	2412500	2413500	-0.345626
Chr1	2421500	2422500	-0.240191
Chr1	2432500	2433500	-0.353567
Chr1	2445500	2446500	-0.237344
Chr1	2455500	2456500	-0.319728
Chr1	2463500	2464500	-0.396363
Chr1	2487500	2488500	-0.0869499
Chr1	2498500	2499500	-0.0740662
Chr1	2520500	2521500	-0.332229
Chr1	2537500	2538500	-0.1377
Chr1	2547500	2548500	-0.161171
Chr1	2563500	2564500	-0.263904
Chr1	2574500	2575500	-0.0684798
Chr1	2582500	2583500	-0.0979599
Chr1	2587500	2588500	-0.146463
Chr1	2607500	2608500	-0.0500876
Chr1	2614500	2615500	-0.0862378
Chr1	2621500	2622500	-0.0576071
Chr1	2630500	2631500	-0.0952699
Chr1	2636500	2637500	-0.227819
Chr1	2671500	2672500	-0.105326
Chr1	2681500	2682500	-0.237358
Chr1	2702500	2703500	-0.077997
Chr1	2711500	2712500	-0.117611
Chr1	2722500	2723500	-0.149824
Chr1	2735500	2736500	-0.160905
Chr1	2750500	2751500	-0.117326
Chr1	2771500	2772500	-0.280997
Chr1	2787500	2788500	-0.684256
Chr1	2800500	2801500	-0.665629
Chr1	2826500	2827500	0.00310741
Chr1	2839500	2840500	-0.00810307
Chr1	2848500	2849500	-0.293827
Chr1	2871500	2872500	-0.247757
Chr1	2883500	2884500	-0.000634733
Chr1	2899500	2900500	0.124859
Chr1	2910500	2911500	0.0402453
Chr1	2928500	2929500	-0.0939115
Chr1	2945500	2946500	-0.22761
Chr1	2955500	2956500	-0.0313962
Chr1	2963500	2964500	-0.156213
Chr1	2976500	2977500	-0.288391
Chr1	2981500	2982500	-0.257948
Chr1	3018500	3019500	-0.302155
Chr1	3031500	3032500	-0.185769
Chr1	3041500	3042500	0.0170857
Chr1	3048500	3049500	0.0480798
Chr1	3063500	3064500	-0.129902
Chr1	3079500	3080500	-0.0556158
Chr1	3092500	3093500	-0.218982
Chr1	3105500	3106500	-0.152185
Chr1	3122500	3123500	-0.197432
Chr1	3130500	3131500	-0.345435
Chr1	3137500	3138500	-0.290547
Chr1	3170500	3171500	-0.160385
Chr1	3179500	3180500	-0.165855
Chr1	3195500	3196500	-0.402032
Chr1	3200500	3201500	-0.279116
Chr1	3217500	3218500	0.0242913
Chr1	3226500	3227500	0.0709642
Chr1	3239500	3240500	-0.342266
Chr1	3261500	3262500	-0.330225
Chr1	3271500	3272500	-0.195375
Chr1	3278500	3279500	-0.0823878
Chr1	3302500	3303500	-0.278075
Chr1	3324500	3325500	-0.140321
Chr1	3333500	3334500	-0.0797591
Chr1	3342500	3343500	-0.180117
Chr1	3355500	3356500	-0.311181
Chr1	3361500	3362500	-0.22409
Chr1	3368500	3369500	-0.142772
Chr1	3375500	3376500	-0.0170005
Chr1	3388500	3389500	0.0820369
Chr1	3398500	3399500	-0.0724289
Chr1	3419500	3420500	0.00842953
Chr1	3430500	3431500	-0.271611
Chr1	3446500	3447500	-0.155526
Chr1	3461500	3462500	0.023937
Chr1	3478500	3479500	-0.244214
Chr1	3493500	3494500	-0.0356293
Chr1	3503500	3504500	-0.122195
Chr1	3523500	3524500	-0.32793
Chr1	3534500	3535500	-0.0655048
Chr1	3557500	3558500	-0.165937
Chr1	3562500	3563500	-0.129268
Chr1	3570500	3571500	-0.126639
Chr1	3590500	3591500	-0.0502455
Chr1	3610500	3611500	-0.290216
Chr1	3627500	3628500	-0.0176151
Chr1	3639500	3640500	-0.274314
Chr1	3647500	3648500	-0.0702653
Chr1	3658500	3659500	-0.331166
Chr1	3675500	3676500	-0.189614
Chr1	3681500	3682500	-0.124706
Chr1	3701500	3702500	-0.190977
Chr1	3719500	3720500	-0.211823
Chr1	3732500	3733500	-0.0995552
Chr1	3744500	3745500	-0.124283
Chr1	3756500	3757500	-0.106529
Chr1	3764500	3765500	-0.162702
Chr1	3780500	3781500	-0.428785
Chr1	3803500	3804500	0.0273124
Chr1	3831500	3832500	-0.225868
Chr1	3848500	3849500	-0.142366
Chr1	3866500	3867500	-0.0622255
Chr1	3880500	3881500	-0.17637
Chr1	3937500	3938500	-0.238066
Chr1	3948500	3949500	-0.193094
Chr1	3959500	3960500	-0.00732174
Chr1	3967500	3968500	-0.0789526
Chr1	3980500	3981500	-0.0796753
Chr1	3994500	3995500	-0.245245
Chr1	4001500	4002500	-0.11025
Chr1	4010500	4011500	-0.264249
Chr1	4020500	4021500	-0.228713
Chr1	4037500	4038500	-0.262482
Chr1	4058500	4059500	-0.318041
Chr1	4131500	4132500	-0.0665759
Chr1	4143500	4144500	-0.120675
Chr1	4150500	4151500	-0.0685097
Chr1	4171500	4172500	-0.0975566
Chr1	4182500	4183500	-0.14457
Chr1	4187500	4188500	-0.0777607
Chr1	4196500	4197500	-0.0539542
Chr1	4210500	4211500	-0.116046
Chr1	4282500	4283500	-0.241328
Chr1	4289500	4290500	-0.20671
Chr1	4340500	4341500	-0.111902
Chr1	4365500	4366500	-0.0602604
Chr1	4374500	4375500	-0.251651
Chr1	4381500	4382500	-0.10901
Chr1	4395500	4396500	-0.122484
Chr1	4433500	4434500	-0.234964
Chr1	4439500	4440500	-0.139398
Chr1	4461500	4462500	-0.0348448
Chr1	4473500	4474500	-0.0428832
Chr1	4492500	4493500	-0.226553
Chr1	4514500	4515500	-0.180695
Chr1	4522500	4523500	-0.214583
Chr1	4528500	4529500	-0.291381
Chr1	4547500	4548500	-0.279597
Chr1	4589500	4590500	-0.482655
Chr1	4610500	4611500	-0.185806
Chr1	4621500	4622500	-0.282345
Chr1	4666500	4667500	0.0847255
Chr1	4679500	4680500	-0.132654
Chr1	4712500	4713500	-0.302118
Chr1	4725500	4726500	-0.112543
Chr1	4733500	4734500	-0.164199
Chr1	4748500	4749500	-0.275341
Chr1	4755500	4756500	-0.102307
Chr1	4760500	4761500	-0.0935905
Chr1	4775500	4776500	-0.153483
Chr1	4786500	4787500	-0.345829
Chr1	4801500	4802500	-0.260973
Chr1	4820500	4821500	0.0746769
Chr1	4827500	4828500	-0.00173329
Chr1	4855500	4856500	-0.168077
Chr1	4876500	4877500	-0.102797
Chr1	4896500	4897500	-0.223231
Chr1	4914500	4915500	-0.162468
Chr1	4921500	4922500	-0.238694
Chr1	4934500	4935500	-0.0745444
Chr1	4945500	4946500	-0.260833
Chr1	4953500	4954500	-0.0994216
Chr1	4965500	4966500	-0.225732
Chr1	4987500	4988500	-0.240173
Chr1	4998500	4999500	-0.207868
Chr1	5014500	5015500	-0.0305253
Chr1	5027500	5028500	-0.085953
Chr1	5055500	5056500	-0.00734199
Chr1	5077500	5078500	-0.270913
Chr1	5088500	5089500	-0.293777
Chr1	5104500	5105500	0.0968776
Chr1	5115500	5116500	-0.0371892
Chr1	5127500	5128500	-0.303858
Chr1	5169500	5170500	-0.404658
Chr1	5176500	5177500	-0.196865
Chr1	5195500	5196500	-0.210511
Chr1	5202500	5203500	-0.122633
Chr1	5211500	5212500	0.023219
Chr1	5219500	5220500	-0.058704
Chr1	5228500	5229500	-0.0975245
Chr1	5241500	5242500	-0.161781
Chr1	5251500	5252500	-0.200979
Chr1	5268500	5269500	-0.0195449
Chr1	5276500	5277500	-0.219263
Chr1	5296500	5297500	-0.25777
Chr1	5303500	5304500	-0.246054
Chr1	5324500	5325500	-0.437561
Chr1	5360500	5361500	-0.033124
Chr1	5369500	5370500	0.0950655
Chr1	5380500	5381500	0.0694216
Chr1	5395500	5396500	-0.256934
Chr1	5409500	5410500	-0.193648
Chr1	5429500	5430500	0.13429
Chr1	5460500	5461500	-0.105071
Chr1	5470500	5471500	-0.160714
Chr1	5479500	5480500	-0.0215144
Chr1	5488500	5489500	-0.0828107
Chr1	5497500	5498500	-0.0923465
Chr1	5504500	5505500	-0.0384239
Chr1	5517500	5518500	-0.0752135
Chr1	5531500	5532500	-0.0176195
Chr1	5539500	5540500	-0.211461
Chr1	5556500	5557500	-0.112296
Chr1	5562500	5563500	-0.2258
Chr1	5573500	5574500	-0.0726641
Chr1	5580500	5581500	0.0189067
Chr1	5590500	5591500	-0.116534
Chr1	5621500	5622500	-0.189584
Chr1	5628500	5629500	-0.133909
Chr1	5673500	5674500	-0.136966
Chr1	5685500	5686500	-0.401506
Chr1	5726500	5727500	-0.122788
Chr1	5731500	5732500	0.00332992
Chr1	5743500	5744500	0.0259689
Chr1	5758500	5759500	-0.318777
Chr1	5773500	5774500	-0.231469
Chr1	5782500	5783500	-0.255274
Chr1	5795500	5796500	-0.0212937
Chr1	5805500	5806500	0.131148
Chr1	5828500	5829500	-0.148461
Chr1	5836500	5837500	-0.274643
Chr1	5842500	5843500	-0.242361
Chr1	5851500	5852500	-0.237078
Chr1	5873500	5874500	-0.115851
Chr1	5884500	5885500	-0.189517
Chr1	5895500	5896500	-0.00521144
Chr1	5921500	5922500	-0.250966
Chr1	5932500	5933500	-0.0101139
Chr1	5938500	5939500	0.0156444
Chr1	5954500	5955500	-0.1496
Chr1	5967500	5968500	0.00675761
Chr1	5981500	5982500	-0.0554079
Chr1	5987500	5988500	-0.0422478
Chr1	5996500	5997500	-0.191714
Chr1	6027500	6028500	-0.103876
Chr1	6033500	6034500	-0.170087
Chr1	6049500	6050500	-0.0038132
Chr1	6061500	6062500	-0.197944
Chr1	6075500	6076500	-0.199675
Chr1	6100500	6101500	-0.259465
Chr1	6116500	6117500	0.0152805
Chr1	6125500	6126500	0.0769232
Chr1	6139500	6140500	-0.176605
Chr1	6148500	6149500	-0.176919
Chr1	6153500	6154500	-0.285373
Chr1	6173500	6174500	0.00922558
Chr1	6183500	6184500	-0.234811
Chr1	6191500	6192500	-0.786718
Chr1	6203500	6204500	-0.789707
Chr1	6221500	6222500	-0.376827
Chr1	6237500	6238500	-0.0844398
Chr1	6247500	6248500	-0.199123
Chr1	6267500	6268500	-0.13683
Chr1	6281500	6282500	-0.0680162
Chr1	6298500	6299500	-0.303962
Chr1	6324500	6325500	-0.0475335
Chr1	6345500	6346500	-0.0900068
Chr1	6360500	6361500	-0.269021
Chr1	6378500	6379500	-0.143248
Chr1	6384500	6385500	-0.122656
Chr1	6408500	6409500	-0.0841152
Chr1	6431500	6432500	-0.162496
Chr1	6443500	6444500	-0.0753233
Chr1	6483500	6484500	-0.107548
Chr1	6498500	6499500	-0.0595257
Chr1	6505500	6506500	-0.0552879
Chr1	6527500	6528500	-0.311413
Chr1	6545500	6546500	0.00689924
Chr1	6556500	6557500	-0.167498
Chr1	6567500	6568500	0.0128937
Chr1	6594500	6595500	0.16974
Chr1	6601500	6602500	-0.0711232
Chr1	6612500	6613500	-0.24042
Chr1	6626500	6627500	-0.340794
Chr1	6641500	6642500	-0.17696
Chr1	6661500	6662500	-0.0528173
Chr1	6677500	6678500	-0.096347
Chr1	6688500	6689500	-0.154142
Chr1	6697500	6698500	-0.404244
Chr1	6727500	6728500	-0.128933
Chr1	6753500	6754500	-0.302521
Chr1	6758500	6759500	-0.19526
Chr1	6802500	6803500	-0.293468
Chr1	6812500	6813500	-0.103428
Chr1	6823500	6824500	-0.170702
Chr1	6831500	6832500	-0.121031
Chr1	6845500	6846500	0.0203538
Chr1	6855500	6856500	0.0430549
Chr1	6867500	6868500	-0.16865
Chr1	6899500	6900500	-0.353524
Chr1	6912500	6913500	-0.143976
Chr1	6948500	6949500	-0.117395
Chr1	6956500	6957500	-0.249326
Chr1	6970500	6971500	-0.276052
Chr1	6995500	6996500	-0.108948
Chr1	7015500	7016500	-0.162494
Chr1	7031500	7032500	-0.159201
Chr1	7042500	7043500	-0.225674
Chr1	7053500	7054500	-0.113214
Chr1	7061500	7062500	-0.222869
Chr1	7083500	7084500	-0.172418
Chr1	7089500	7090500	-0.191271
Chr1	7097500	7098500	-0.129968
Chr1	7105500	7106500	-0.132117
Chr1	7111500	7112500	0.0113937
Chr1	7128500	7129500	-0.0757002
Chr1	7138500	7139500	-0.294128
Chr1	7160500	7161500	-0.197324
Chr1	7167500	7168500	-0.168875
Chr1	7177500	7178500	-0.219158
Chr1	7192500	7193500	0.239353
Chr1	7208500	7209500	0.0360457
Chr1	7216500	7217500	-0.213429
Chr1	7250500	7251500	-0.14106
Chr1	7267500	7268500	-0.0792868
Chr1	7280500	7281500	-0.16753
Chr1	7294500	7295500	-0.0144173
Chr1	7310500	7311500	-0.0567838
Chr1	7343500	7344500	-0.408428
Chr1	7364500	7365500	-0.647995
Chr1	7382500	7383500	-0.186258
Chr1	7400500	7401500	-0.10624
Chr1	7420500	7421500	0.0591961
Chr1	7428500	7429500	0.309283
Chr1	7451500	7452500	-0.359297
Chr1	7470500	7471500	-0.0720983
Chr1	7478500	7479500	-0.137824
Chr1	7488500	7489500	-0.235319
Chr1	7505500	7506500	-0.147435
Chr1	7521500	7522500	-0.0238164
Chr1	7530500	7531500	-0.0881943
Chr1	7553500	7554500	-0.187165
Chr1	7570500	7571500	-0.116187
Chr1	7587500	7588500	0.00406291
Chr1	7604500	7605500	-0.153814
Chr1	7625500	7626500	-0.256979
Chr1	7640500	7641500	-0.0471307
Chr1	7653500	7654500	-0.246415
Chr1	7692500	7693500	-0.164133
Chr1	7699500	7700500	-0.0880281
Chr1	7706500	7707500	0.0495832
Chr1	7728500	7729500	-0.20907
Chr1	7781500	7782500	-0.0476401
Chr1	7788500	7789500	-0.110437
Chr1	7824500	7825500	-0.20379
Chr1	7830500	7831500	-0.0793134
Chr1	7847500	7848500	-0.0332914
Chr1	7865500	7866500	-0.00380958
Chr1	7872500	7873500	-0.209587
Chr1	7883500	7884500	-0.221969
Chr1	7888500	7889500	-0.101601
Chr1	7909500	7910500	-0.216568
Chr1	7924500	7925500	-0.0637142
Chr1	7953500	7954500	-0.0778288
Chr1	7962500	7963500	0.0921363
Chr1	7979500	7980500	-0.14164
Chr1	7988500	7989500	-0.0568657
Chr1	8016500	8017500	-0.104544
Chr1	8026500	8027500	-0.116681
Chr1	8050500	8051500	-0.212454
Chr1	8060500	8061500	-0.346424
Chr1	8082500	8083500	-0.231499
Chr1	8097500	8098500	-0.127339
Chr1	8121500	8122500	0.0697438
Chr1	8153500	8154500	-0.077547
Chr1	8167500	8168500	0.0525574
Chr1	8177500	8178500	-0.151613
Chr1	8214500	8215500	-0.00753996
Chr1	8241500	8242500	-0.242847
Chr1	8262500	8263500	-0.223732
Chr1	8271500	8272500	-0.140579
Chr1	8296500	8297500	-0.06631
Chr1	8308500	8309500	-0.378534
Chr1	8321500	8322500	0.0345253
Chr1	8350500	8351500	-0.13182
Chr1	8390500	8391500	-0.459455
Chr1	8399500	8400500	-0.240561
Chr1	8408500	8409500	-0.180614
Chr1	8419500	8420500	-0.0929149
Chr1	8429500	8430500	-0.070033
Chr1	8440500	8441500	-0.229459
Chr1	8462500	8463500	0.340328
Chr1	8472500	8473500	0.0729945
Chr1	8486500	8487500	-0.16219
Chr1	8506500	8507500	-0.0406235
Chr1	8519500	8520500	-0.360935
Chr1	8532500	8533500	-0.168987
Chr1	8548500	8549500	-0.0659598
Chr1	8558500	8559500	-0.323057
Chr1	8561500	8562500	-0.245174
Chr1	8570500	8571500	0.0798581
Chr1	8590500	8591500	-0.0899615
Chr1	8607500	8608500	-0.106598
Chr1	8623500	8624500	0.0743731
Chr1	8640500	8641500	-0.0125823
Chr1	8661500	8662500	-0.0789151
Chr1	8675500	8676500	-0.11075
Chr1	8711500	8712500	-0.0810339
Chr1	8733500	8734500	0.0884411
Chr1	8741500	8742500	0.0100059
Chr1	8755500	8756500	-0.122756
Chr1	8765500	8766500	-1.06268
Chr1	8797500	8798500	-1.08185
Chr1	8909500	8910500	0.0225958
Chr1	8917500	8918500	-0.0826965
Chr1	8924500	8925500	-0.0801942
Chr1	8936500	8937500	-0.12884
Chr1	8950500	8951500	-0.0195547
Chr1	8960500	8961500	-0.108016
Chr1	8979500	8980500	-0.309205
Chr1	9000500	9001500	-0.185726
Chr1	9019500	9020500	-0.124429
Chr1	9027500	9028500	-0.116335
Chr1	9046500	9047500	-0.0241425
Chr1	9055500	9056500	0.044333
Chr1	9077500	9078500	-0.206311
Chr1	9119500	9120500	0.0422252
Chr1	9125500	9126500	-0.0742419
Chr1	9134500	9135500	-0.256954
Chr1	9170500	9171500	-0.0562446
Chr1	9185500	9186500	-0.22923
Chr1	9209500	9210500	-0.307155
Chr1	9225500	9226500	0.0570599
Chr1	9262500	9263500	-0.142315
Chr1	9295500	9296500	-0.0782996
Chr1	9305500	9306500	-0.186331
Chr1	9316500	9317500	-0.109676
Chr1	9321500	9322500	-0.14246
Chr1	9342500	9343500	-0.296895
Chr1	9353500	9354500	-0.298175
Chr1	9378500	9379500	-0.0883263
Chr1	9392500	9393500	-0.252394
Chr1	9420500	9421500	-0.0891385
Chr1	9428500	9429500	-0.121815
Chr1	9448500	9449500	-0.249671
Chr1	9453500	9454500	-0.233684
Chr1	9478500	9479500	-0.269138
Chr1	9485500	9486500	-0.163879
Chr1	9531500	9532500	-0.153389
Chr1	9557500	9558500	-0.0804247
Chr1	9591500	9592500	0.0617182
Chr1	9605500	9606500	-0.109565
Chr1	9647500	9648500	-0.183905
Chr1	9661500	9662500	0.0396043
Chr1	9668500	9669500	-0.124912
Chr1	9696500	9697500	-0.0160378
Chr1	9714500	9715500	0.110812
Chr1	9730500	9731500	-0.178475
Chr1	9739500	9740500	-0.0618154
Chr1	9747500	9748500	-0.129142
Chr1	9760500	9761500	-0.014882
Chr1	9778500	9779500	-0.175825
Chr1	9799500	9800500	-0.156691
Chr1	9815500	9816500	-0.0535944
Chr1	9873500	9874500	-0.101218
Chr1	9887500	9888500	-0.353112
Chr1	9895500	9896500	-0.248146
Chr1	9924500	9925500	-0.102733
Chr1	9935500	9936500	-0.242157
Chr1	9954500	9955500	-0.0534284
Chr1	9971500	9972500	-0.0540608
Chr1	9988500	9989500	0.127942
Chr1	10001500	10002500	-0.165702
Chr1	10014500	10015500	-0.0963756
Chr1	10024500	10025500	0.0254965
Chr1	10040500	10041500	-0.0458973
Chr1	10046500	10047500	-0.0574954
Chr1	10055500	10056500	-0.061162
Chr1	10064500	10065500	-0.0242744
Chr1	10094500	10095500	0.0230358
Chr1	10173500	10174500	-0.00951877
Chr1	10179500	10180500	-0.0930311
Chr1	10195500	10196500	-0.0292845
Chr1	10212500	10213500	-0.128219
Chr1	10223500	10224500	-0.0590608
Chr1	10246500	10247500	-0.260237
Chr1	10260500	10261500	-0.308685
Chr1	10287500	10288500	-0.0827915
Chr1	10299500	10300500	-0.108369
Chr1	10313500	10314500	-0.234676
Chr1	10328500	10329500	-0.0553373
Chr1	10339500	10340500	0.128771
Chr1	10353500	10354500	0.0992839
Chr1	10366500	10367500	-0.134546
Chr1	10374500	10375500	-0.0764467
Chr1	10381500	10382500	-0.148318
Chr1	10386500	10387500	-0.0773478
Chr1	10399500	10400500	0.296943
Chr1	10421500	10422500	-0.17912
Chr1	10447500	10448500	-0.0643063
Chr1	10462500	10463500	-0.0865704
Chr1	10476500	10477500	-0.140357
Chr1	10488500	10489500	-0.0348855
Chr1	10505500	10506500	-0.279548
Chr1	10542500	10543500	-0.421935
Chr1	10561500	10562500	-0.0227927
Chr1	10586500	10587500	-0.279515
Chr1	10609500	10610500	0.109859
Chr1	10630500	10631500	-0.0732444
Chr1	10638500	10639500	-0.162045
Chr1	10690500	10691500	-0.030699
Chr1	10721500	10722500	-0.237455
Chr1	10737500	10738500	0.0280662
Chr1	10758500	10759500	-0.0101942
Chr1	10792500	10793500	-0.115764
Chr1	10810500	10811500	-0.147532
Chr1	10827500	10828500	-0.171477
Chr1	10839500	10840500	-0.265951
Chr1	10845500	10846500	-0.336452
Chr1	10860500	10861500	-0.292486
Chr1	10881500	10882500	-0.245572
Chr1	10909500	10910500	-0.0992886
Chr1	10941500	10942500	-0.318102
Chr1	10960500	10961500	-0.127752
Chr1	10968500	10969500	-0.00971908
Chr1	10993500	10994500	-0.118832
Chr1	11023500	11024500	0.0650356
Chr1	11044500	11045500	0.0646476
Chr1	11056500	11057500	-0.0557292
Chr1	11074500	11075500	-0.0130879
Chr1	11082500	11083500	-0.0969463
Chr1	11114500	11115500	-0.207015
Chr1	11126500	11127500	-0.230634
Chr1	11134500	11135500	-0.0760103
Chr1	11139500	11140500	-0.0278572
Chr1	11157500	11158500	-0.281763
Chr1	11164500	11165500	-0.21669
Chr1	11180500	11181500	0.0991619
Chr1	11214500	11215500	-0.212636
Chr1	11219500	11220500	-0.197764
Chr1	11230500	11231500	-0.067943
Chr1	11249500	11250500	-0.0827722
Chr1	11258500	11259500	-0.0488274
Chr1	11265500	11266500	-0.0832586
Chr1	11321500	11322500	-0.252615
Chr1	11333500	11334500	-0.267031
Chr1	11395500	11396500	-0.10032
Chr1	11405500	11406500	-0.0626339
Chr1	11414500	11415500	-0.149466
Chr1	11422500	11423500	-0.302234
Chr1	11436500	11437500	-0.029923
Chr1	11455500	11456500	-0.265758
Chr1	11464500	11465500	-0.18156
Chr1	11472500	11473500	-0.341163
Chr1	11568500	11569500	-0.17809
Chr1	11591500	11592500	-0.130957
Chr1	11610500	11611500	-0.346921
Chr1	11619500	11620500	-0.430802
Chr1	11671500	11672500	-0.121215
Chr1	11683500	11684500	-0.103796
Chr1	11692500	11693500	-0.191883
Chr1	11710500	11711500	0.00965882
Chr1	11716500	11717500	0.147404
Chr1	11738500	11739500	-0.301274
Chr1	11750500	11751500	-0.225171
Chr1	11762500	11763500	-0.088148
Chr1	11772500	11773500	-0.0851754
Chr1	11784500	11785500	-0.227486
Chr1	11809500	11810500	-0.0922342
Chr1	11822500	11823500	-0.0330355
Chr1	11831500	11832500	0.0118695
Chr1	11840500	11841500	-0.22149
Chr1	11857500	11858500	-0.181863
Chr1	11887500	11888500	0.307418
Chr1	11909500	11910500	-0.0892518
Chr1	11935500	11936500	-0.0894372
Chr1	11955500	11956500	0.11406
Chr1	11966500	11967500	-0.120414
Chr1	11971500	11972500	-0.254023
Chr1	11978500	11979500	-0.37276
Chr1	12022500	12023500	-0.329835
Chr1	12050500	12051500	-0.122503
Chr1	12059500	12060500	-0.165223
Chr1	12084500	12085500	-0.188413
Chr1	12096500	12097500	0.0402992
Chr1	12104500	12105500	0.145376
Chr1	12123500	12124500	-0.12609
Chr1	12138500	12139500	0.00380417
Chr1	12151500	12152500	-0.0565212
Chr1	12158500	12159500	-0.157959
Chr1	12166500	12167500	-0.0181748
Chr1	12179500	12180500	-0.00999363
Chr1	12187500	12188500	0.0058181
Chr1	12203500	12204500	-0.0868518
Chr1	12215500	12216500	-0.300742
Chr1	12228500	12229500	0.0132583
Chr1	12238500	12239500	-0.170937
Chr1	12245500	12246500	-0.122722
Chr1	12264500	12265500	-0.0404509
Chr1	12350500	12351500	-0.321759
Chr1	12365500	12366500	-0.138104
Chr1	12429500	12430500	-0.0812509
Chr1	12435500	12436500	0.00559481
Chr1	12451500	12452500	-0.143602
Chr1	12465500	12466500	-0.0685826
Chr1	12473500	12474500	-0.088879
Chr1	12484500	12485500	0.0211134
Chr1	12494500	12495500	0.051414
Chr1	12519500	12520500	0.15004
Chr1	12541500	12542500	-0.0521222
Chr1	12549500	12550500	-0.19402
Chr1	12562500	12563500	-0.0367902
Chr1	12583500	12584500	-0.4386
Chr1	12589500	12590500	-0.0883473
Chr1	12603500	12604500	0.0641349
Chr1	12618500	12619500	0.0649492
Chr1	12632500	12633500	-0.169789
Chr1	12638500	12639500	-0.190214
Chr1	12650500	12651500	-0.0562314
Chr1	12656500	12657500	-0.0802988
Chr1	12737500	12738500	0.00629318
Chr1	12750500	12751500	-0.217639
Chr1	12769500	12770500	-0.98148
Chr1	12801500	12802500	-1.05297
Chr1	12823500	12824500	-0.0241336
Chr1	12839500	12840500	-0.0289357
Chr1	12853500	12854500	-0.108768
Chr1	12866500	12867500	-0.00835959
Chr1	12874500	12875500	0.00243471
Chr1	12908500	12909500	-0.052639
Chr1	12918500	12919500	-0.426625
Chr1	12960500	12961500	-0.0890411
Chr1	12967500	12968500	-0.0739776
Chr1	12977500	12978500	-0.143458
Chr1	12984500	12985500	-0.0741271
Chr1	13030500	13031500	-0.110304
Chr1	13039500	13040500	-0.0648763
Chr1	13070500	13071500	-0.300178
Chr1	13087500	13088500	-0.0458487
Chr1	13104500	13105500	0.345783
Chr1	13191500	13192500	0.105166
Chr1	13260500	13261500	-0.177555
Chr1	13280500	13281500	-0.136164
Chr1	13303500	13304500	0.0155623
Chr1	13342500	13343500	-0.403525
Chr1	13369500	13370500	-0.312474
Chr1	13386500	13387500	0.0196331
Chr1	13416500	13417500	-0.0129235
Chr1	13437500	13438500	-0.0654311
Chr1	13450500	13451500	-0.399348
Chr1	13470500	13471500	-0.283782
Chr1	13496500	13497500	-0.113799
Chr1	13532500	13533500	-0.152045
Chr1	13543500	13544500	-0.0550111
Chr1	13559500	13560500	0.0457469
Chr1	13566500	13567500	-0.111759
Chr1	13590500	13591500	-0.240758
Chr1	13602500	13603500	-0.0379798
Chr1	13670500	13671500	-0.410657
Chr1	13686500	13687500	-0.0297405
Chr1	13818500	13819500	-0.341123
Chr1	13845500	13846500	-0.206097
Chr1	13856500	13857500	-0.272744
Chr1	13906500	13907500	-0.456822
Chr1	13964500	13965500	-0.21997
Chr1	13978500	13979500	-0.280817
Chr1	14090500	14091500	-0.00960827
Chr1	14095500	14096500	-0.0269045
Chr1	14110500	14111500	-0.0897446
Chr1	14147500	14148500	-0.517783
Chr1	14265500	14266500	0.0411168
Chr1	14288500	14289500	-0.750515
Chr1	14308500	14309500	-0.494089
Chr1	14340500	14341500	-1.11841
Chr1	14511500	14512500	-1.08381
Chr1	14537500	14538500	-1.10887
Chr1	14545500	14546500	-1.11841
Chr1	14896500	14897500	-1.03191
Chr1	14927500	14928500	-1.11841
Chr1	15009500	15010500	-1.11221
Chr1	15037500	15038500	-1.11054
Chr1	15086500	15087500	-1.04406
Chr1	15189500	15190500	-0.386997
Chr1	15217500	15218500	-0.949686
Chr1	15423500	15424500	-0.530828
Chr1	15505500	15506500	0.0445756
Chr1	15529500	15530500	-0.00421635
Chr1	15553500	15554500	-0.12677
Chr1	15604500	15605500	-0.321343
Chr1	15675500	15676500	-0.0549791
Chr1	15698500	15699500	-0.181334
Chr1	15841500	15842500	0.00121307
Chr1	15855500	15856500	-0.0995165
Chr1	15888500	15889500	-0.365692
Chr1	15900500	15901500	-0.440796
Chr1	15947500	15948500	-0.512172
Chr1	15977500	15978500	-0.339391
Chr1	15983500	15984500	-0.361595
Chr1	16022500	16023500	-0.183689
Chr1	16033500	16034500	-0.171881
Chr1	16082500	16083500	-0.161942
Chr1	16136500	16137500	-0.39252
Chr1	16181500	16182500	-0.291276
Chr1	16217500	16218500	-0.311545
Chr1	16230500	16231500	-0.168284
Chr1	16263500	16264500	-0.510922
Chr1	16274500	16275500	-0.295188
Chr1	16284500	16285500	-0.201742
Chr1	16304500	16305500	-0.137673
Chr1	16316500	16317500	-0.00937821
Chr1	16326500	16327500	-0.0972979
Chr1	16362500	16363500	-0.209729
Chr1	16398500	16399500	-0.205435
Chr1	16429500	16430500	0.0101044
Chr1	16445500	16446500	0.0731942
Chr1	16566500	16567500	0.017264
Chr1	16598500	16599500	-0.0703399
Chr1	16616500	16617500	-0.338189
Chr1	16650500	16651500	-0.346738
Chr1	16736500	16737500	0.195536
Chr1	16766500	16767500	-0.200254
Chr1	16786500	16787500	-0.0250708
Chr1	16791500	16792500	-0.0451785
Chr1	16800500	16801500	-0.0795603
Chr1	16835500	16836500	-0.207683
Chr1	16870500	16871500	-0.0484658
Chr1	16907500	16908500	-0.182496
Chr1	16964500	16965500	-0.148762
Chr1	17013500	17014500	-0.0375614
Chr1	17062500	17063500	-0.0668987
Chr1	17081500	17082500	0.135834
Chr1	17097500	17098500	-0.268288
Chr1	17144500	17145500	-0.0228564
Chr1	17151500	17152500	-0.0866351
Chr1	17170500	17171500	-0.250653
Chr1	17177500	17178500	-0.0540557
Chr1	17198500	17199500	-0.192553
Chr1	17208500	17209500	0.069304
Chr1	17226500	17227500	-0.0116631
Chr1	17234500	17235500	-0.0532097
Chr1	17246500	17247500	-0.212982
Chr1	17252500	17253500	-0.135534
Chr1	17267500	17268500	0.0283824
Chr1	17288500	17289500	-0.26395
Chr1	17298500	17299500	-0.0826735
Chr1	17305500	17306500	0.0218929
Chr1	17323500	17324500	0.0311484
Chr1	17342500	17343500	0.0370197
Chr1	17350500	17351500	0.0319573
Chr1	17356500	17357500	-0.0611352
Chr1	17367500	17368500	0.121796
Chr1	17375500	17376500	-0.0441874
Chr1	17383500	17384500	0.00182046
Chr1	17424500	17425500	-0.229002
Chr1	17431500	17432500	-0.0945274
Chr1	17451500	17452500	-0.117724
Chr1	17464500	17465500	-0.0828828
Chr1	17478500	17479500	-0.23369
Chr1	17579500	17580500	-0.0481551
Chr1	17605500	17606500	-0.13241
Chr1	17633500	17634500	-0.122579
Chr1	17651500	17652500	0.0156802
Chr1	17686500	17687500	-0.301569
Chr1	17695500	17696500	-0.176677
Chr1	17722500	17723500	-0.288631
Chr1	17731500	17732500	-0.10062
Chr1	17757500	17758500	-0.0114259
Chr1	17779500	17780500	-0.113668
Chr1	17788500	17789500	-0.0109036
Chr1	17797500	17798500	0.0437641
Chr1	17855500	17856500	-0.321497
Chr1	17873500	17874500	0.069713
Chr1	17892500	17893500	-0.113223
Chr1	17898500	17899500	-0.096163
Chr1	17909500	17910500	-0.359409
Chr1	17921500	17922500	-0.0617659
Chr1	17928500	17929500	-0.163737
Chr1	17939500	17940500	-0.146608
Chr1	17974500	17975500	-0.295717
Chr1	17983500	17984500	-0.219694
Chr1	17994500	17995500	-0.0935729
Chr1	18015500	18016500	0.0892808
Chr1	18039500	18040500	-0.133848
Chr1	18047500	18048500	-0.106111
Chr1	18060500	18061500	-0.152818
Chr1	18067500	18068500	-0.0461129
Chr1	18079500	18080500	-0.290036
Chr1	18087500	18088500	-0.0715732
Chr1	18105500	18106500	-0.151994
Chr1	18111500	18112500	-0.13686
Chr1	18125500	18126500	-0.0897568
Chr1	18137500	18138500	-0.236181
Chr1	18149500	18150500	-0.0640132
Chr1	18165500	18166500	0.247908
Chr1	18177500	18178500	-0.132555
Chr1	18218500	18219500	-0.162877
Chr1	18233500	18234500	-0.131184
Chr1	18287500	18288500	-0.358979
Chr1	18308500	18309500	-0.152209
Chr1	18316500	18317500	-0.164709
Chr1	18328500	18329500	-0.151928
Chr1	18340500	18341500	-0.167574
Chr1	18354500	18355500	-0.126362
Chr1	18364500	18365500	-0.298649
Chr1	18377500	18378500	-0.0985382
Chr1	18386500	18387500	-0.137523
Chr1	18406500	18407500	-0.175404
Chr1	18415500	18416500	-0.318252
Chr1	18427500	18428500	0.0149706
Chr1	18451500	18452500	-0.111697
Chr1	18468500	18469500	-0.0379976
Chr1	18477500	18478500	-0.0682431
Chr1	18497500	18498500	-0.173575
Chr1	18504500	18505500	-0.225385
Chr1	18521500	18522500	-0.14824
Chr1	18541500	18542500	-0.207992
Chr1	18560500	18561500	-0.0855634
Chr1	18582500	18583500	-0.178086
Chr1	18599500	18600500	-0.029671
Chr1	18621500	18622500	-0.104648
Chr1	18639500	18640500	0.0450774
Chr1	18649500	18650500	0.128779
Chr1	18661500	18662500	-0.00953198
Chr1	18671500	18672500	-0.18343
Chr1	18690500	18691500	-0.297344
Chr1	18701500	18702500	-0.207841
Chr1	18739500	18740500	-0.195079
Chr1	18748500	18749500	-0.150144
Chr1	18754500	18755500	-0.0793024
Chr1	18762500	18763500	-0.183108
Chr1	18770500	18771500	0.0359525
Chr1	18794500	18795500	0.0046454
Chr1	18802500	18803500	-0.227559
Chr1	18839500	18840500	0.0358472
Chr1	18872500	18873500	-0.216231
Chr1	18908500	18909500	-0.0651488
Chr1	18959500	18960500	-0.231747
Chr1	18973500	18974500	0.277618
Chr1	18984500	18985500	0.0452665
Chr1	18999500	19000500	0.0970083
Chr1	19021500	19022500	-0.110622
Chr1	19030500	19031500	-0.202927
Chr1	19043500	19044500	-0.235936
Chr1	19052500	19053500	-0.368764
Chr1	19067500	19068500	-0.137998
Chr1	19074500	19075500	-0.243813
Chr1	19104500	19105500	-0.447095
Chr1	19119500	19120500	-0.270597
Chr1	19135500	19136500	0.00437329
Chr1	19153500	19154500	-0.297889
Chr1	19161500	19162500	-0.251406
Chr1	19180500	19181500	-0.0734918
Chr1	19190500	19191500	-0.0677618
Chr1	19198500	19199500	-0.0561617
Chr1	19211500	19212500	-0.126699
Chr1	19225500	19226500	-0.0516138
Chr1	19267500	19268500	0.166977
Chr1	19326500	19327500	-0.294476
Chr1	19348500	19349500	-0.00607264
Chr1	19367500	19368500	-0.0337459
Chr1	19389500	19390500	-0.173799
Chr1	19415500	19416500	-0.257593
Chr1	19425500	19426500	-0.258807
Chr1	19443500	19444500	-0.0219124
Chr1	19453500	19454500	-0.191637
Chr1	19469500	19470500	-0.24367
Chr1	19474500	19475500	-0.235894
Chr1	19498500	19499500	-0.19624
Chr1	19505500	19506500	-0.0931692
Chr1	19519500	19520500	-0.0658472
Chr1	19526500	19527500	-0.0675103
Chr1	19538500	19539500	0.0565101
Chr1	19565500	19566500	-0.171484
Chr1	19571500	19572500	-0.140102
Chr1	19581500	19582500	0.0404932
Chr1	19591500	19592500	-0.00903628
Chr1	19601500	19602500	-0.445321
Chr1	19617500	19618500	-0.0999511
Chr1	19640500	19641500	-0.367348
Chr1	19649500	19650500	-0.235797
Chr1	19657500	19658500	-0.209104
Chr1	19663500	19664500	-0.18359
Chr1	19683500	19684500	-0.199551
Chr1	19706500	19707500	-0.266334
Chr1	19760500	19761500	-0.217718
Chr1	19770500	19771500	-0.173719
Chr1	19782500	19783500	-0.0409718
Chr1	19788500	19789500	-0.127479
Chr1	19813500	19814500	-0.0689502
Chr1	19819500	19820500	-0.0784504
Chr1	19836500	19837500	-0.0601392
Chr1	19843500	19844500	-0.330115
Chr1	19893500	19894500	-0.0786156
Chr1	19901500	19902500	-0.0306323
Chr1	19916500	19917500	-0.286802
Chr1	19935500	19936500	-0.119334
Chr1	19944500	19945500	-0.148229
Chr1	19956500	19957500	-0.211667
Chr1	19969500	19970500	-0.00696669
Chr1	19986500	19987500	-0.188164
Chr1	19993500	19994500	-0.266363
Chr1	20021500	20022500	0.0551829
Chr1	20035500	20036500	-0.134949
Chr1	20047500	20048500	-0.029361
Chr1	20060500	20061500	-0.135441
Chr1	20068500	20069500	-0.0718768
Chr1	20081500	20082500	-0.0839656
Chr1	20100500	20101500	-0.266561
Chr1	20110500	20111500	-1.07707
Chr1	20134500	20135500	-1.09098
Chr1	20179500	20180500	-0.328357
Chr1	20186500	20187500	-0.26827
Chr1	20209500	20210500	-0.253376
Chr1	20226500	20227500	-0.120546
Chr1	20241500	20242500	-0.138119
Chr1	20269500	20270500	-0.122416
Chr1	20277500	20278500	-0.0622352
Chr1	20290500	20291500	-0.0353405
Chr1	20296500	20297500	-0.139939
Chr1	20322500	20323500	0.184107
Chr1	20343500	20344500	0.00599799
Chr1	20349500	20350500	-0.0400363
Chr1	20357500	20358500	-0.0420647
Chr1	20362500	20363500	-0.033923
Chr1	20384500	20385500	0.00486538
Chr1	20402500	20403500	-0.0681431
Chr1	20414500	20415500	-0.304347
Chr1	20438500	20439500	-0.154251
Chr1	20469500	20470500	0.0771521
Chr1	20510500	20511500	-0.464852
Chr1	20553500	20554500	-0.0973524
Chr1	20566500	20567500	-0.194922
Chr1	20577500	20578500	-0.177728
Chr1	20587500	20588500	-0.139528
Chr1	20593500	20594500	-0.0536762
Chr1	20606500	20607500	0.0408613
Chr1	20616500	20617500	-0.128217
Chr1	20629500	20630500	-0.0519251
Chr1	20637500	20638500	0.0765917
Chr1	20651500	20652500	-0.220614
Chr1	20664500	20665500	-0.064808
Chr1	20674500	20675500	-0.21991
Chr1	20706500	20707500	-0.267325
Chr1	20718500	20719500	-0.245381
Chr1	20742500	20743500	-0.16327
Chr1	20771500	20772500	0.00323867
Chr1	20785500	20786500	-0.321382
Chr1	20803500	20804500	-0.26157
Chr1	20818500	20819500	-0.217888
Chr1	20851500	20852500	-0.216749
Chr1	20859500	20860500	-0.232089
Chr1	20870500	20871500	-0.0956908
Chr1	20906500	20907500	-0.141042
Chr1	20911500	20912500	-0.112206
Chr1	20929500	20930500	0.0217962
Chr1	20939500	20940500	-0.0722776
Chr1	20956500	20957500	-0.183347
Chr1	20962500	20963500	-0.120695
Chr1	20971500	20972500	-0.329121
Chr1	20984500	20985500	0.000221373
Chr1	21007500	21008500	-0.0393774
Chr1	21014500	21015500	-0.109458
Chr1	21051500	21052500	-0.30042
Chr1	21074500	21075500	-0.205357
Chr1	21093500	21094500	-0.373349
Chr1	21141500	21142500	-0.136162
Chr1	21159500	21160500	-0.0196445
Chr1	21168500	21169500	-0.0728624
Chr1	21178500	21179500	0.0565358
Chr1	21191500	21192500	-0.000903543
Chr1	21206500	21207500	-0.252534
Chr1	21227500	21228500	-0.0700523
Chr1	21268500	21269500	-0.935358
Chr1	21278500	21279500	-0.957571
Chr1	21336500	21337500	-0.26845
Chr1	21378500	21379500	0.0912321
Chr1	21394500	21395500	0.0454605
Chr1	21400500	21401500	0.0650046
Chr1	21424500	21425500	-0.077351
Chr1	21429500	21430500	-0.091798
Chr1	21443500	21444500	-0.0309865
Chr1	21462500	21463500	-0.000976326
Chr1	21502500	21503500	-0.128701
Chr1	21513500	21514500	-0.225265
Chr1	21530500	21531500	-0.111171
Chr1	21552500	21553500	-0.299486
Chr1	21579500	21580500	0.0845477
Chr1	21616500	21617500	-0.332797
Chr1	21626500	21627500	-0.257295
Chr1	21699500	21700500	0.166733
Chr1	21716500	21717500	-0.0871418
Chr1	21726500	21727500	-0.108779
Chr1	21744500	21745500	0.116842
Chr1	21752500	21753500	0.0699007
Chr1	21859500	21860500	0.0961194
Chr1	21866500	21867500	0.230887
Chr1	21901500	21902500	0.0970604
Chr1	21911500	21912500	-0.0402559
Chr1	21929500	21930500	-0.00282649
Chr1	21976500	21977500	-0.0625816
Chr1	21989500	21990500	-0.100356
Chr1	22010500	22011500	-0.198323
Chr1	22025500	22026500	0.0084866
Chr1	22033500	22034500	-0.109836
Chr1	22039500	22040500	-0.134226
Chr1	22058500	22059500	-0.290347
Chr1	22074500	22075500	-0.0045393
Chr1	22080500	22081500	0.0500626
Chr1	22085500	22086500	0.0146687
Chr1	22094500	22095500	0.0119898
Chr1	22126500	22127500	0.125474
Chr1	22142500	22143500	0.0578175
Chr1	22148500	22149500	0.0674997
Chr1	22154500	22155500	-0.084721
Chr1	22166500	22167500	-0.118039
Chr1	22192500	22193500	-0.207583
Chr1	22205500	22206500	-0.0825515
Chr1	22214500	22215500	-0.0731059
Chr1	22224500	22225500	0.00130405
Chr1	22248500	22249500	-0.0519401
Chr1	22260500	22261500	-0.0761181
Chr1	22280500	22281500	0.00991527
Chr1	22325500	22326500	-0.395913
Chr1	22342500	22343500	-0.139791
Chr1	22371500	22372500	-0.125745
Chr1	22382500	22383500	-0.187536
Chr1	22387500	22388500	-0.194257
Chr1	22408500	22409500	-0.0294012
Chr1	22423500	22424500	-0.150439
Chr1	22444500	22445500	-0.266169
Chr1	22461500	22462500	-0.29108
Chr1	22477500	22478500	-0.0972621
Chr1	22533500	22534500	-0.0759308
Chr1	22540500	22541500	-0.107492
Chr1	22549500	22550500	-0.121024
Chr1	22555500	22556500	-0.153492
Chr1	22563500	22564500	-0.0743043
Chr1	22572500	22573500	-0.275499
Chr1	22589500	22590500	-0.184089
Chr1	22596500	22597500	-0.0453691
Chr1	22602500	22603500	0.0215046
Chr1	22649500	22650500	0.005949
Chr1	22658500	22659500	0.0601304
Chr1	22668500	22669500	-0.0381772
Chr1	22677500	22678500	-0.130554
Chr1	22701500	22702500	-0.0174115
Chr1	22738500	22739500	-0.0712123
Chr1	22748500	22749500	0.105117
Chr1	22768500	22769500	-0.014865
Chr1	22778500	22779500	-0.0236391
Chr1	22794500	22795500	-0.257465
Chr1	22816500	22817500	-0.350541
Chr1	22821500	22822500	-0.250919
Chr1	22828500	22829500	-0.332424
Chr1	22856500	22857500	-0.00830166
Chr1	22867500	22868500	-0.11288
Chr1	22886500	22887500	-0.355492
Chr1	22903500	22904500	-0.0543021
Chr1	22910500	22911500	-0.146908
Chr1	22931500	22932500	-0.240053
Chr1	22960500	22961500	0.225715
Chr1	22971500	22972500	-0.154107
Chr1	22979500	22980500	-0.316521
Chr1	22992500	22993500	-0.0085862
Chr1	23013500	23014500	0.0465689
Chr1	23039500	23040500	-0.0527705
Chr1	23045500	23046500	-0.122473
Chr1	23055500	23056500	0.00582934
Chr1	23086500	23087500	-0.0828175
Chr1	23122500	23123500	-0.0242837
Chr1	23148500	23149500	-0.272459
Chr1	23183500	23184500	-0.120623
Chr1	23190500	23191500	-0.168352
Chr1	23226500	23227500	-0.347729
Chr1	23235500	23236500	-0.475759
Chr1	23251500	23252500	-0.199673
Chr1	23298500	23299500	-0.120901
Chr1	23305500	23306500	0.0211844
Chr1	23321500	23322500	-0.445712
Chr1	23335500	23336500	0.0715627
Chr1	23343500	23344500	0.0807813
Chr1	23352500	23353500	0.110769
Chr1	23396500	23397500	-0.0901652
Chr1	23403500	23404500	-0.131508
Chr1	23412500	23413500	-0.0956306
Chr1	23424500	23425500	-0.189892
Chr1	23449500	23450500	-0.0810088
Chr1	23473500	23474500	-0.204296
Chr1	23506500	23507500	-0.26798
Chr1	23516500	23517500	-0.0437194
Chr1	23526500	23527500	-0.103445
Chr1	23534500	23535500	-0.0416181
Chr1	23553500	23554500	-0.259306
Chr1	23585500	23586500	0.00372044
Chr1	23595500	23596500	-0.214947
Chr1	23612500	23613500	-0.160189
Chr1	23617500	23618500	-0.188844
Chr1	23634500	23635500	-0.204353
Chr1	23695500	23696500	-0.318748
Chr1	23705500	23706500	-0.227471
Chr1	23715500	23716500	-0.108063
Chr1	23728500	23729500	-0.117252
Chr1	23760500	23761500	-0.303972
Chr1	23777500	23778500	-0.250157
Chr1	23788500	23789500	-0.124302
Chr1	23794500	23795500	-0.0334719
Chr1	23801500	23802500	-0.196167
Chr1	23807500	23808500	-0.153124
Chr1	23820500	23821500	-0.199681
Chr1	23826500	23827500	-0.128993
Chr1	23833500	23834500	-0.168495
Chr1	23854500	23855500	-0.127945
Chr1	23883500	23884500	-0.134411
Chr1	23912500	23913500	-0.0957015
Chr1	23921500	23922500	-0.115184
Chr1	23932500	23933500	0.0500683
Chr1	23941500	23942500	-0.209384
Chr1	23952500	23953500	-0.179604
Chr1	23977500	23978500	-0.192112
Chr1	23988500	23989500	-0.0501238
Chr1	23995500	23996500	-0.228856
Chr1	24002500	24003500	-0.220908
Chr1	24010500	24011500	-0.174139
Chr1	24026500	24027500	-0.380196
Chr1	24035500	24036500	-0.227371
Chr1	24048500	24049500	-0.14843
Chr1	24081500	24082500	0.0408433
Chr1	24097500	24098500	-0.233729
Chr1	24111500	24112500	0.0383598
Chr1	24126500	24127500	-0.142595
Chr1	24136500	24137500	-0.144175
Chr1	24146500	24147500	-0.183971
Chr1	24163500	24164500	-0.142119
Chr1	24190500	24191500	0.275523
Chr1	24216500	24217500	0.113069
Chr1	24227500	24228500	-0.0622159
Chr1	24235500	24236500	-0.0502701
Chr1	24251500	24252500	-0.214507
Chr1	24262500	24263500	0.0160373
Chr1	24298500	24299500	-0.167584
Chr1	24314500	24315500	-0.174838
Chr1	24324500	24325500	-0.148691
Chr1	24350500	24351500	-0.162979
Chr1	24361500	24362500	-0.236514
Chr1	24373500	24374500	-0.0137027
Chr1	24396500	24397500	-0.212299
Chr1	24472500	24473500	0.0390384
Chr1	24484500	24485500	-0.255242
Chr1	24493500	24494500	-0.0844844
Chr1	24502500	24503500	-0.06293
Chr1	24537500	24538500	-0.39754
Chr1	24560500	24561500	-0.195718
Chr1	24600500	24601500	-0.198584
Chr1	24609500	24610500	-0.133663
Chr1	24615500	24616500	-0.0970658
Chr1	24636500	24637500	-0.185859
Chr1	24653500	24654500	-0.244342
Chr1	24720500	24721500	-0.0942401
Chr1	24732500	24733500	-0.086083
Chr1	24738500	24739500	-0.14558
Chr1	24812500	24813500	-0.267591
Chr1	24822500	24823500	-0.144964
Chr1	24829500	24830500	-0.331069
Chr1	24884500	24885500	-0.188393
Chr1	24904500	24905500	-0.215288
Chr1	24930500	24931500	-0.258664
Chr1	24957500	24958500	-0.18793
Chr1	24968500	24969500	-0.06348
Chr1	24974500	24975500	-0.0703368
Chr1	24996500	24997500	-0.0423645
Chr1	25021500	25022500	-0.157054
Chr1	25049500	25050500	-0.528836
Chr1	25095500	25096500	-0.0905771
Chr1	25117500	25118500	-0.171369
Chr1	25127500	25128500	-0.352286
Chr1	25156500	25157500	-0.0103684
Chr1	25164500	25165500	-0.0460153
Chr1	25190500	25191500	0.00959316
Chr1	25196500	25197500	-0.0279266
Chr1	25202500	25203500	-0.133124
Chr1	25215500	25216500	-0.17717
Chr1	25237500	25238500	-0.24019
Chr1	25243500	25244500	-0.129156
Chr1	25253500	25254500	-0.120449
Chr1	25261500	25262500	-0.0553885
Chr1	25271500	25272500	0.0111828
Chr1	25286500	25287500	0.0573145
Chr1	25296500	25297500	-0.133739
Chr1	25306500	25307500	-0.0193653
Chr1	25312500	25313500	-0.0376273
Chr1	25319500	25320500	-0.00497039
Chr1	25332500	25333500	-0.221524
Chr1	25348500	25349500	-0.0680439
Chr1	25363500	25364500	-0.230886
Chr1	25385500	25386500	-0.0783898
Chr1	25394500	25395500	-0.0500992
Chr1	25416500	25417500	-0.184227
Chr1	25455500	25456500	-0.207641
Chr1	25462500	25463500	-0.146767
Chr1	25472500	25473500	-0.0713575
Chr1	25477500	25478500	-0.124197
Chr1	25484500	25485500	-0.134759
Chr1	25495500	25496500	-0.172875
Chr1	25507500	25508500	-0.165231
Chr1	25515500	25516500	-0.0516259
Chr1	25541500	25542500	-0.130704
Chr1	25549500	25550500	-0.352903
Chr1	25558500	25559500	-0.175831
Chr1	25575500	25576500	-0.0475448
Chr1	25615500	25616500	-0.130156
Chr1	25660500	25661500	-0.211305
Chr1	25678500	25679500	-0.061723
Chr1	25689500	25690500	-0.249668
Chr1	25695500	25696500	-0.134474
Chr1	25724500	25725500	-0.156547
Chr1	25732500	25733500	-0.0639301
Chr1	25741500	25742500	-0.272035
Chr1	25757500	25758500	-0.182992
Chr1	25778500	25779500	-0.0689018
Chr1	25785500	25786500	-0.168992
Chr1	25803500	25804500	-0.0969467
Chr1	25810500	25811500	-0.0235021
Chr1	25828500	25829500	-0.0528371
Chr1	25839500	25840500	-0.0854113
Chr1	25864500	25865500	-0.273748
Chr1	25887500	25888500	-0.187507
Chr1	25895500	25896500	-0.0373567
Chr1	25927500	25928500	0.00924117
Chr1	25932500	25933500	-0.0125582
Chr1	25940500	25941500	-0.421501
Chr1	25971500	25972500	-0.0333743
Chr1	25989500	25990500	-0.172041
Chr1	25995500	25996500	-0.252016
Chr1	26003500	26004500	-0.102967
Chr1	26035500	26036500	-0.254772
Chr1	26051500	26052500	-0.0921221
Chr1	26065500	26066500	-0.111751
Chr1	26099500	26100500	-0.0608485
Chr1	26133500	26134500	-0.22618
Chr1	26145500	26146500	-0.0051293
Chr1	26153500	26154500	-0.225027
Chr1	26164500	26165500	-0.156143
Chr1	26174500	26175500	-0.246107
Chr1	26195500	26196500	-0.185753
Chr1	26204500	26205500	-0.0544307
Chr1	26219500	26220500	-0.189105
Chr1	26235500	26236500	-0.363846
Chr1	26247500	26248500	-0.0118818
Chr1	26253500	26254500	-0.0856282
Chr1	26265500	26266500	-0.000323678
Chr1	26275500	26276500	-0.0441509
Chr1	26293500	26294500	-0.237383
Chr1	26307500	26308500	-0.318566
Chr1	26350500	26351500	-0.132029
Chr1	26357500	26358500	-0.180625
Chr1	26382500	26383500	-0.335569
Chr1	26402500	26403500	-0.0772769
Chr1	26415500	26416500	-0.241275
Chr1	26429500	26430500	-0.232207
Chr1	26451500	26452500	-0.0964656
Chr1	26469500	26470500	0.0243221
Chr1	26477500	26478500	-0.0163267
Chr1	26502500	26503500	-0.008051
Chr1	26511500	26512500	-0.061761
Chr1	26538500	26539500	-0.266609
Chr1	26551500	26552500	-0.120571
Chr1	26565500	26566500	-0.111026
Chr1	26582500	26583500	0.0230257
Chr1	26593500	26594500	-0.0232659
Chr1	26601500	26602500	-0.185932
Chr1	26607500	26608500	-0.129847
Chr1	26617500	26618500	-0.242782
Chr1	26637500	26638500	-0.222156
Chr1	26659500	26660500	-0.36473
Chr1	26672500	26673500	-0.27772
Chr1	26693500	26694500	-0.155481
Chr1	26738500	26739500	-0.154817
Chr1	26751500	26752500	-0.115985
Chr1	26815500	26816500	-0.376496
Chr1	26831500	26832500	-0.0452998
Chr1	26841500	26842500	0.127915
Chr1	26851500	26852500	0.100793
Chr1	26862500	26863500	0.127877
Chr1	26879500	26880500	0.0420744
Chr1	26924500	26925500	-0.25131
Chr1	26929500	26930500	-0.233852
Chr1	26937500	26938500	-0.280993
Chr1	26983500	26984500	-0.175106
Chr1	26994500	26995500	-0.126878
Chr1	27008500	27009500	-0.0574802
Chr1	27026500	27027500	-0.263962
Chr1	27090500	27091500	-0.180057
Chr1	27097500	27098500	-0.148749
Chr1	27113500	27114500	-0.34928
Chr1	27126500	27127500	-0.231096
Chr1	27136500	27137500	-0.0935491
Chr1	27156500	27157500	-0.1237
Chr1	27169500	27170500	-0.138678
Chr1	27189500	27190500	-0.133679
Chr1	27210500	27211500	-0.355155
Chr1	27224500	27225500	-0.197153
Chr1	27232500	27233500	-0.219847
Chr1	27257500	27258500	-0.138844
Chr1	27288500	27289500	-0.141315
Chr1	27300500	27301500	-0.119532
Chr1	27329500	27330500	0.029136
Chr1	27340500	27341500	-0.0672809
Chr1	27348500	27349500	-0.0355406
Chr1	27371500	27372500	0.0607659
Chr1	27382500	27383500	-0.0817235
Chr1	27393500	27394500	-0.13426
Chr1	27401500	27402500	-0.206146
Chr1	27415500	27416500	0.0330372
Chr1	27425500	27426500	-0.011816
Chr1	27443500	27444500	-0.115877
Chr1	27463500	27464500	-0.135593
Chr1	27473500	27474500	-0.120067
Chr1	27478500	27479500	-0.103142
Chr1	27483500	27484500	-0.0831477
Chr1	27488500	27489500	-0.067619
Chr1	27498500	27499500	-0.218654
Chr1	27505500	27506500	-0.0168436
Chr1	27532500	27533500	-0.117881
Chr1	27546500	27547500	-0.183669
Chr1	27571500	27572500	-0.365834
Chr1	27588500	27589500	-0.0217366
Chr1	27596500	27597500	-0.0894882
Chr1	27610500	27611500	0.134917
Chr1	27619500	27620500	0.0946208
Chr1	27627500	27628500	-0.028415
Chr1	27641500	27642500	-0.379171
Chr1	27655500	27656500	-0.100918
Chr1	27665500	27666500	-0.347696
Chr1	27686500	27687500	-0.130263
Chr1	27699500	27700500	-0.0802583
Chr1	27713500	27714500	-0.374102
Chr1	27720500	27721500	-0.033743
Chr1	27733500	27734500	-0.117713
Chr1	27740500	27741500	-0.221521
Chr1	27747500	27748500	-0.17785
Chr1	27785500	27786500	-0.420396
Chr1	27798500	27799500	-0.0769568
Chr1	27814500	27815500	-0.124616
Chr1	27823500	27824500	-0.111899
Chr1	27841500	27842500	-0.00469126
Chr1	27851500	27852500	-0.281263
Chr1	27860500	27861500	-0.144048
Chr1	27870500	27871500	-0.0938613
Chr1	27884500	27885500	0.0771146
Chr1	27895500	27896500	0.0910097
Chr1	27909500	27910500	0.0827437
Chr1	27914500	27915500	0.0520505
Chr1	27929500	27930500	-0.226256
Chr1	27940500	27941500	-0.0117402
Chr1	27959500	27960500	-0.153262
Chr1	27964500	27965500	-0.0992036
Chr1	27990500	27991500	-0.168909
Chr1	28004500	28005500	-0.186129
Chr1	28019500	28020500	-0.110589
Chr1	28058500	28059500	-0.147618
Chr1	28064500	28065500	-0.268827
Chr1	28084500	28085500	-0.202988
Chr1	28095500	28096500	-0.0933092
Chr1	28104500	28105500	0.00573955
Chr1	28117500	28118500	-0.111117
Chr1	28123500	28124500	-0.276529
Chr1	28144500	28145500	-0.125379
Chr1	28151500	28152500	-0.0581365
Chr1	28170500	28171500	-0.106117
Chr1	28184500	28185500	-0.0644757
Chr1	28199500	28200500	0.0397375
Chr1	28213500	28214500	-0.170117
Chr1	28233500	28234500	-0.129413
Chr1	28242500	28243500	-0.0744106
Chr1	28251500	28252500	-0.120746
Chr1	28273500	28274500	-0.243245
Chr1	28285500	28286500	-0.147042
Chr1	28295500	28296500	-0.249139
Chr1	28303500	28304500	-0.160752
Chr1	28327500	28328500	-0.234129
Chr1	28347500	28348500	-0.179553
Chr1	28358500	28359500	-0.0756454
Chr1	28373500	28374500	-0.295641
Chr1	28419500	28420500	-0.27261
Chr1	28449500	28450500	0.00768706
Chr1	28460500	28461500	-0.135638
Chr1	28474500	28475500	-0.272607
Chr1	28485500	28486500	-0.20808
Chr1	28514500	28515500	-0.25928
Chr1	28540500	28541500	-0.198566
Chr1	28556500	28557500	-0.423981
Chr1	28569500	28570500	-0.279292
Chr1	28590500	28591500	-0.210388
Chr1	28622500	28623500	-0.0182719
Chr1	28630500	28631500	-0.136572
Chr1	28654500	28655500	-0.206275
Chr1	28661500	28662500	-0.091611
Chr1	28670500	28671500	-0.0561027
Chr1	28677500	28678500	-0.0743829
Chr1	28683500	28684500	-0.144245
Chr1	28688500	28689500	-0.0940805
Chr1	28727500	28728500	-0.20142
Chr1	28739500	28740500	-0.0387868
Chr1	28768500	28769500	-0.123919
Chr1	28775500	28776500	-0.212268
Chr1	28784500	28785500	-0.208072
Chr1	28800500	28801500	-0.245401
Chr1	28815500	28816500	0.0271725
Chr1	28824500	28825500	-0.182749
Chr1	28836500	28837500	-0.324247
Chr1	28879500	28880500	-0.257983
Chr1	28888500	28889500	-0.158576
Chr1	28904500	28905500	-0.0973213
Chr1	28918500	28919500	-0.101168
Chr1	28925500	28926500	-0.112884
Chr1	28939500	28940500	-0.153765
Chr1	28952500	28953500	-0.467067
Chr1	29002500	29003500	-0.0643279
Chr1	29015500	29016500	-0.1221
Chr1	29026500	29027500	-0.174002
Chr1	29037500	29038500	-0.271627
Chr1	29049500	29050500	0.0709041
Chr1	29084500	29085500	-0.0792179
Chr1	29092500	29093500	-0.225042
Chr1	29100500	29101500	-0.147084
Chr1	29117500	29118500	-0.164341
Chr1	29147500	29148500	-0.164479
Chr1	29161500	29162500	-0.0150413
Chr1	29179500	29180500	-0.256947
Chr1	29190500	29191500	-0.175544
Chr1	29196500	29197500	-0.232989
Chr1	29215500	29216500	-0.176853
Chr1	29229500	29230500	-0.266725
Chr1	29244500	29245500	-0.128335
Chr1	29269500	29270500	-0.0538365
Chr1	29286500	29287500	-0.0705091
Chr1	29305500	29306500	-0.174638
Chr1	29336500	29337500	-0.0480881
Chr1	29345500	29346500	-0.243841
Chr1	29353500	29354500	-0.151302
Chr1	29358500	29359500	-0.305025
Chr1	29366500	29367500	-0.295046
Chr1	29384500	29385500	-0.144824
Chr1	29419500	29420500	-0.304987
Chr1	29427500	29428500	-0.228275
Chr1	29443500	29444500	-0.153366
Chr1	29451500	29452500	-0.323327
Chr1	29488500	29489500	-0.154466
Chr1	29505500	29506500	-0.459202
Chr1	29528500	29529500	0.0896813
Chr1	29537500	29538500	0.0228643
Chr1	29548500	29549500	-0.132095
Chr1	29563500	29564500	-0.119175
Chr1	29572500	29573500	-0.128208
Chr1	29583500	29584500	-0.040588
Chr1	29590500	29591500	-0.11406
Chr1	29609500	29610500	-0.0215853
Chr1	29616500	29617500	-0.0328353
Chr1	29625500	29626500	-0.291383
Chr1	29636500	29637500	-0.227022
Chr1	29649500	29650500	-0.196842
Chr1	29656500	29657500	-0.165907
Chr1	29671500	29672500	-0.110309
Chr1	29714500	29715500	-0.14394
Chr1	29724500	29725500	-0.0986648
Chr1	29735500	29736500	-0.238696
Chr1	29744500	29745500	-0.105819
Chr1	29755500	29756500	0.0253478
Chr1	29768500	29769500	0.0703229
Chr1	29777500	29778500	0.0490032
Chr1	29783500	29784500	0.072124
Chr1	29798500	29799500	0.0276895
Chr1	29832500	29833500	-0.0621932
Chr1	29842500	29843500	-0.171608
Chr1	29853500	29854500	-0.214818
Chr1	29860500	29861500	-0.215428
Chr1	29873500	29874500	-0.219362
Chr1	29897500	29898500	-0.201729
Chr1	29909500	29910500	-0.339537
Chr1	29924500	29925500	-0.12737
Chr1	29937500	29938500	0.0874153
Chr1	29948500	29949500	-0.30061
Chr1	29956500	29957500	-0.220936
Chr1	29965500	29966500	-0.0518923
Chr1	29974500	29975500	-0.185095
Chr1	29994500	29995500	-0.240932
Chr1	29999500	30000500	-0.226148
Chr1	30011500	30012500	-0.0750002
Chr1	30019500	30020500	-0.0700638
Chr1	30027500	30028500	-0.0830632
Chr1	30033500	30034500	-0.103612
Chr1	30047500	30048500	-0.171118
Chr1	30063500	30064500	-0.0101383
Chr1	30080500	30081500	-0.163449
Chr1	30099500	30100500	-0.0847208
Chr1	30111500	30112500	-0.161226
Chr1	30117500	30118500	0.00633703
Chr1	30129500	30130500	-0.276306
Chr1	30152500	30153500	-0.0865605
Chr1	30165500	30166500	-0.133704
Chr1	30173500	30174500	-0.0571706
Chr1	30187500	30188500	-0.258648
Chr1	30200500	30201500	-0.130059
Chr1	30209500	30210500	-0.0387402
Chr1	30216500	30217500	-0.143012
Chr1	30223500	30224500	-0.256445
Chr1	30236500	30237500	0.000787403
Chr1	30243500	30244500	-0.186882
Chr1	30270500	30271500	-0.00468544
Chr1	30280500	30281500	-0.118288
Chr1	30286500	30287500	-0.25706
Chr1	30301500	30302500	-0.066132
Chr1	30311500	30312500	-0.385752
Chr1	30322500	30323500	-0.0845974
Chr1	30331500	30332500	0.0286991
Chr1	30355500	30356500	-0.349165
Chr1	30377500	30378500	-0.167521
Chr1	30387500	30388500	-0.0982828
Chr1	30409500	30410500	-0.154039
Chr2	27500	28500	1.13695
Chr2	96500	97500	0.0268065
Chr2	108500	109500	-0.0851757
Chr2	150500	151500	-0.016063
Chr2	160500	161500	-0.0233435
Chr2	176500	177500	-0.246889
Chr2	202500	203500	-0.170644
Chr2	214500	215500	-0.105833
Chr2	226500	227500	-0.144928
Chr2	242500	243500	0.127756
Chr2	251500	252500	0.112177
Chr2	281500	282500	-0.307542
Chr2	292500	293500	-0.0473088
Chr2	305500	306500	-0.0536193
Chr2	313500	314500	-0.168029
Chr2	319500	320500	-0.170635
Chr2	326500	327500	-0.0142546
Chr2	346500	347500	0.112595
Chr2	361500	362500	-0.116845
Chr2	371500	372500	-0.214624
Chr2	387500	388500	-0.15564
Chr2	409500	410500	0.00495492
Chr2	428500	429500	-0.216896
Chr2	439500	440500	-0.0482503
Chr2	477500	478500	-0.198636
Chr2	485500	486500	-0.140496
Chr2	522500	523500	-0.250271
Chr2	559500	560500	-0.259512
Chr2	587500	588500	0.0269785
Chr2	620500	621500	-0.268405
Chr2	630500	631500	-0.19678
Chr2	689500	690500	-0.103926
Chr2	707500	708500	-0.213413
Chr2	724500	725500	-0.0702523
Chr2	736500	737500	0.0961295
Chr2	761500	762500	-0.300583
Chr2	766500	767500	-0.137096
Chr2	777500	778500	-0.170576
Chr2	785500	786500	-0.0470966
Chr2	800500	801500	-0.117643
Chr2	817500	818500	0.102078
Chr2	832500	833500	-0.0897179
Chr2	840500	841500	-0.0976279
Chr2	849500	850500	-0.32083
Chr2	872500	873500	-0.124235
Chr2	884500	885500	-0.311224
Chr2	893500	894500	-0.256672
Chr2	918500	919500	0.0361061
Chr2	936500	937500	-0.200374
Chr2	951500	952500	-0.0243721
Chr2	965500	966500	0.0719361
Chr2	977500	978500	-0.0874279
Chr2	992500	993500	-0.112245
Chr2	998500	999500	-0.129547
Chr2	1004500	1005500	-0.00667953
Chr2	1040500	1041500	-0.220831
Chr2	1047500	1048500	-0.0341907
Chr2	1082500	1083500	-0.293236
Chr2	1114500	1115500	-0.136327
Chr2	1123500	1124500	-0.261164
Chr2	1154500	1155500	-0.126757
Chr2	1188500	1189500	-0.293567
Chr2	1233500	1234500	0.00356801
Chr2	1258500	1259500	-0.213112
Chr2	1281500	1282500	-0.198051
Chr2	1286500	1287500	-0.195823
Chr2	1332500	1333500	-0.151293
Chr2	1349500	1350500	-0.167512
Chr2	1393500	1394500	0.115557
Chr2	1415500	1416500	0.0380522
Chr2	1448500	1449500	-0.154329
Chr2	1473500	1474500	-0.271294
Chr2	1503500	1504500	0.207093
Chr2	1534500	1535500	-0.224775
Chr2	1556500	1557500	0.246632
Chr2	1562500	1563500	0.159653
Chr2	1575500	1576500	-0.0557764
Chr2	1584500	1585500	-0.191789
Chr2	1604500	1605500	0.165038
Chr2	1612500	1613500	0.0767562
Chr2	1711500	1712500	-0.140249
Chr2	1717500	1718500	-0.192443
Chr2	1722500	1723500	-0.143586
Chr2	1730500	1731500	-0.00225579
Chr2	1740500	1741500	0.051476
Chr2	1752500	1753500	0.191732
Chr2	1766500	1767500	0.137702
Chr2	1788500	1789500	0.0883699
Chr2	1800500	1801500	-0.0268708
Chr2	1823500	1824500	-0.0281282
Chr2	1846500	1847500	0.043277
Chr2	1868500	1869500	-0.0706549
Chr2	1876500	1877500	0.0814721
Chr2	1915500	1916500	-0.301742
Chr2	1934500	1935500	-0.359561
Chr2	1967500	1968500	0.0485695
Chr2	2081500	2082500	-0.207216
Chr2	2151500	2152500	0.123177
Chr2	2214500	2215500	0.0117031
Chr2	2232500	2233500	-0.129704
Chr2	2285500	2286500	0.0407825
Chr2	2329500	2330500	-0.0949348
Chr2	2336500	2337500	-0.203591
Chr2	2349500	2350500	-0.365982
Chr2	2361500	2362500	-0.385581
Chr2	2424500	2425500	-0.137539
Chr2	2435500	2436500	-0.180505
Chr2	2454500	2455500	-0.367023
Chr2	2470500	2471500	-0.261325
Chr2	2537500	2538500	-0.247331
Chr2	2599500	2600500	-0.136984
Chr2	2654500	2655500	-0.409493
Chr2	2728500	2729500	-0.188086
Chr2	2764500	2765500	-0.367433
Chr2	2776500	2777500	-0.163739
Chr2	2823500	2824500	0.0270843
Chr2	2842500	2843500	-0.227423
Chr2	2851500	2852500	-0.236552
Chr2	2863500	2864500	-0.186572
Chr2	2894500	2895500	-0.387084
Chr2	2900500	2901500	-0.274896
Chr2	2922500	2923500	-0.298258
Chr2	2930500	2931500	-0.302011
Chr2	2966500	2967500	-0.13613
Chr2	2974500	2975500	-0.18488
Chr2	2983500	2984500	-0.284501
Chr2	3056500	3057500	-0.192437
Chr2	3088500	3089500	-0.0151523
Chr2	3169500	3170500	-0.160754
Chr2	3322500	3323500	-0.236341
Chr2	3434500	3435500	0.0392272
Chr2	3439500	3440500	0.0266886
Chr2	3565500	3566500	-0.0208296
Chr2	3582500	3583500	0.137845
Chr2	3607500	3608500	-1.09138
Chr2	3645500	3646500	-0.324992
Chr2	3694500	3695500	-0.660206
Chr2	3746500	3747500	-0.161209
Chr2	3780500	3781500	-0.325767
Chr2	3802500	3803500	-0.340868
Chr2	3901500	3902500	-0.126088
Chr2	3966500	3967500	-0.106314
Chr2	4004500	4005500	-0.342069
Chr2	4048500	4049500	-0.190834
Chr2	4068500	4069500	-0.242501
Chr2	4075500	4076500	-0.283881
Chr2	4087500	4088500	-0.203681
Chr2	4140500	4141500	-0.215736
Chr2	4266500	4267500	-0.326017
Chr2	4416500	4417500	-0.5432
Chr2	4442500	4443500	-0.195343
Chr2	4477500	4478500	-0.36508
Chr2	4483500	4484500	-0.267718
Chr2	4743500	4744500	-0.424808
Chr2	4870500	4871500	-0.340091
Chr2	4891500	4892500	-0.398716
Chr2	4910500	4911500	-0.468465
Chr2	5018500	5019500	-0.0110597
Chr2	5038500	5039500	0.230126
Chr2	5052500	5053500	-0.341212
Chr2	5073500	5074500	-0.361595
Chr2	5099500	5100500	0.0530419
Chr2	5112500	5113500	-0.305072
Chr2	5120500	5121500	-0.272423
Chr2	5170500	5171500	-0.161091
Chr2	5201500	5202500	-0.766655
Chr2	5258500	5259500	-0.0190638
Chr2	5312500	5313500	-0.0870485
Chr2	5390500	5391500	-0.270055
Chr2	5422500	5423500	-0.328074
Chr2	5465500	5466500	-0.137831
Chr2	5482500	5483500	0.00415413
Chr2	5542500	5543500	-0.280124
Chr2	5605500	5606500	0.121893
Chr2	5650500	5651500	-0.18512
Chr2	5670500	5671500	0.0505929
Chr2	5682500	5683500	0.00330833
Chr2	5691500	5692500	-0.326395
Chr2	5708500	5709500	0.0230492
Chr2	5741500	5742500	-0.252515
Chr2	5790500	5791500	0.000563576
Chr2	5804500	5805500	0.0694479
Chr2	5822500	5823500	0.201415
Chr2	5865500	5866500	-0.182762
Chr2	5873500	5874500	-0.129491
Chr2	5908500	5909500	-0.177143
Chr2	5931500	5932500	-0.137774
Chr2	5951500	5952500	-0.0688031
Chr2	5980500	5981500	0.148639
Chr2	6005500	6006500	-0.00619196
Chr2	6017500	6018500	-0.150967
Chr2	6025500	6026500	-0.216193
Chr2	6035500	6036500	-0.110167
Chr2	6058500	6059500	-0.0629656
Chr2	6084500	6085500	-0.0972197
Chr2	6132500	6133500	0.170631
Chr2	6141500	6142500	0.0106023
Chr2	6154500	6155500	-0.0311449
Chr2	6185500	6186500	-0.165924
Chr2	6201500	6202500	-0.230892
Chr2	6253500	6254500	-0.119201
Chr2	6272500	6273500	-0.15452
Chr2	6303500	6304500	-0.0564623
Chr2	6346500	6347500	-0.24003
Chr2	6355500	6356500	-0.107124
Chr2	6361500	6362500	-0.0702836
Chr2	6376500	6377500	-0.0747183
Chr2	6385500	6386500	-0.240055
Chr2	6392500	6393500	-0.268683
Chr2	6409500	6410500	-0.336713
Chr2	6417500	6418500	-0.121243
Chr2	6428500	6429500	-0.194667
Chr2	6457500	6458500	0.0260895
Chr2	6469500	6470500	0.0501991
Chr2	6482500	6483500	-0.141438
Chr2	6562500	6563500	-0.0394454
Chr2	6605500	6606500	-0.166882
Chr2	6612500	6613500	-0.071701
Chr2	6636500	6637500	-0.320042
Chr2	6651500	6652500	-0.288082
Chr2	6711500	6712500	-0.210553
Chr2	6758500	6759500	0.0254838
Chr2	6776500	6777500	0.169644
Chr2	6790500	6791500	-0.127718
Chr2	6797500	6798500	-0.172638
Chr2	6808500	6809500	-0.327184
Chr2	6833500	6834500	-0.162384
Chr2	6875500	6876500	-0.240907
Chr2	6878500	6879500	-0.2402
Chr2	6916500	6917500	-0.072559
Chr2	6934500	6935500	0.0929565
Chr2	6949500	6950500	-0.221181
Chr2	7038500	7039500	-0.215626
Chr2	7052500	7053500	-0.279396
Chr2	7072500	7073500	-0.0744382
Chr2	7084500	7085500	-0.0947484
Chr2	7096500	7097500	-0.0560999
Chr2	7109500	7110500	-0.296193
Chr2	7125500	7126500	-0.115088
Chr2	7135500	7136500	-0.0620958
Chr2	7160500	7161500	-0.231166
Chr2	7182500	7183500	0.077196
Chr2	7199500	7200500	-0.243939
Chr2	7215500	7216500	-0.241128
Chr2	7239500	7240500	-0.185017
Chr2	7261500	7262500	0.00345755
Chr2	7278500	7279500	-0.137542
Chr2	7283500	7284500	-0.145925
Chr2	7305500	7306500	-0.20944
Chr2	7320500	7321500	-0.167016
Chr2	7339500	7340500	-0.185891
Chr2	7353500	7354500	-0.0646675
Chr2	7374500	7375500	0.102211
Chr2	7398500	7399500	-0.0730198
Chr2	7405500	7406500	-0.116122
Chr2	7445500	7446500	0.0899986
Chr2	7462500	7463500	-0.268341
Chr2	7509500	7510500	-0.157177
Chr2	7525500	7526500	-0.287309
Chr2	7546500	7547500	-0.234451
Chr2	7556500	7557500	-0.377072
Chr2	7570500	7571500	-0.071148
Chr2	7575500	7576500	-0.119235
Chr2	7596500	7597500	-0.238097
Chr2	7602500	7603500	-0.0523786
Chr2	7616500	7617500	-0.120414
Chr2	7623500	7624500	-0.213852
Chr2	7631500	7632500	-0.1706
Chr2	7643500	7644500	-0.300659
Chr2	7663500	7664500	0.0261091
Chr2	7673500	7674500	-0.287149
Chr2	7689500	7690500	-0.158082
Chr2	7711500	7712500	-0.158727
Chr2	7718500	7719500	-0.0902074
Chr2	7730500	7731500	-0.293522
Chr2	7765500	7766500	-0.231042
Chr2	7802500	7803500	-0.0278712
Chr2	7841500	7842500	-0.50698
Chr2	7863500	7864500	-0.100608
Chr2	7871500	7872500	-0.14079
Chr2	7904500	7905500	-0.225303
Chr2	7927500	7928500	-0.205881
Chr2	7934500	7935500	-0.358048
Chr2	7957500	7958500	-0.113313
Chr2	7973500	7974500	-0.0206137
Chr2	7987500	7988500	-0.375377
Chr2	7996500	7997500	-0.278233
Chr2	8030500	8031500	-0.17659
Chr2	8045500	8046500	-0.0612185
Chr2	8091500	8092500	-0.21545
Chr2	8107500	8108500	-0.0764955
Chr2	8126500	8127500	-0.151698
Chr2	8138500	8139500	-0.428462
Chr2	8163500	8164500	-0.213355
Chr2	8193500	8194500	-0.356698
Chr2	8206500	8207500	-0.269338
Chr2	8232500	8233500	-0.247055
Chr2	8239500	8240500	-0.334747
Chr2	8246500	8247500	-0.237667
Chr2	8268500	8269500	-0.0582787
Chr2	8280500	8281500	0.133467
Chr2	8292500	8293500	0.0446103
Chr2	8308500	8309500	-0.0123695
Chr2	8323500	8324500	-0.125976
Chr2	8339500	8340500	0.252759
Chr2	8354500	8355500	0.0402714
Chr2	8361500	8362500	-0.170208
Chr2	8368500	8369500	-0.0949844
Chr2	8375500	8376500	-0.182525
Chr2	8387500	8388500	-0.043111
Chr2	8430500	8431500	-0.0466876
Chr2	8469500	8470500	-0.191089
Chr2	8488500	8489500	-0.142824
Chr2	8500500	8501500	-0.208101
Chr2	8513500	8514500	-0.294885
Chr2	8526500	8527500	-0.453102
Chr2	8541500	8542500	-0.145486
Chr2	8600500	8601500	0.183945
Chr2	8636500	8637500	-0.214312
Chr2	8643500	8644500	-0.117209
Chr2	8657500	8658500	-0.378988
Chr2	8674500	8675500	-0.119428
Chr2	8682500	8683500	-0.281139
Chr2	8690500	8691500	-0.32776
Chr2	8702500	8703500	-0.0150572
Chr2	8710500	8711500	-0.0491107
Chr2	8718500	8719500	-0.106314
Chr2	8724500	8725500	-0.158641
Chr2	8763500	8764500	-0.277014
Chr2	8775500	8776500	-0.156547
Chr2	8785500	8786500	-0.154882
Chr2	8801500	8802500	-0.358818
Chr2	8813500	8814500	-0.302442
[truncated: 4,301 more rows]
