# Supplementary material for: PWOs repress gene transcription by regulating chromatin structures in Arabidopsis
Source: Nucleic Acids Res. 2024 Nov 11;52(21):12918–29. doi: 10.1093/nar/gkae958 (PMC11602166; doi:10.1093/nar/gkae958)
Supplement: gkae958_Supplemental_Files [file gkae958_supplemental_files.zip › Supplementary Table S4.xlsx]

## Sheet: PWO1 binding sites within H3K27
Chromosome	start	end
Chr1	474494	474937
Chr1	930830	931736
Chr1	966356	966773
Chr1	1944691	1945323
Chr1	2847342	2847843
Chr1	2904301	2904890
Chr1	4693445	4693931
Chr1	5786263	5787054
Chr1	5824851	5825272
Chr1	6903753	6904072
Chr1	9092155	9092460
Chr1	11359526	11360059
Chr1	12596438	12596984
Chr1	19313754	19314117
Chr1	19559906	19560413
Chr1	20001233	20001687
Chr1	24417357	24417982
Chr1	24435791	24436236
Chr1	24697822	24698542
Chr1	24748394	24748815
Chr1	24811657	24812804
Chr1	25556363	25556890
Chr1	25599397	25599970
Chr1	25614882	25615337
Chr1	25986019	25986493
Chr1	25988803	25989051
Chr1	26731924	26732236
Chr1	27337990	27339127
Chr1	28593254	28593702
Chr1	30170803	30171112
Chr2	591364	591660
Chr2	760168	760850
Chr2	7053746	7054362
Chr2	9749880	9750283
Chr2	12270420	12270968
Chr2	12469689	12469969
Chr2	12927627	12927944
Chr2	15184999	15185527
Chr2	16070150	16070607
Chr2	16295342	16295853
Chr2	19237428	19237932
Chr3	461156	461477
Chr3	3069220	3069853
Chr3	3537995	3539256
Chr3	3591624	3592198
Chr3	4091461	4091913
Chr3	5826823	5827203
Chr3	6376941	6377501
Chr3	6397749	6398368
Chr3	7275689	7275990
Chr3	7285045	7285633
Chr3	7475114	7475542
Chr3	7874223	7874603
Chr3	7891956	7893200
Chr3	8019232	8019887
Chr3	8254552	8254825
Chr3	8707866	8708361
Chr3	9841355	9841892
Chr3	17087608	17088102
Chr3	19301681	19302314
Chr3	19569419	19570501
Chr3	20416858	20417477
Chr3	20578847	20579299
Chr3	20683707	20683976
Chr3	21177392	21178039
Chr3	21566187	21566538
Chr3	22421352	22421924
Chr3	22650733	22651310
Chr3	22951354	22951926
Chr4	591962	592528
Chr4	1004440	1004985
Chr4	6420281	6420693
Chr4	6756198	6756643
Chr4	7284312	7284922
Chr4	7287625	7288192
Chr4	7290477	7291068
Chr4	7758380	7759057
Chr4	7924241	7924541
Chr4	8637541	8638223
Chr4	8837506	8838123
Chr4	9052295	9052960
Chr4	9330192	9330587
Chr4	10118755	10119209
Chr4	10142832	10143189
Chr4	10143460	10143882
Chr4	10216658	10217641
Chr4	11416701	11417065
Chr4	15621013	15621651
Chr4	17743998	17744358
Chr5	957411	958240
Chr5	965854	966521
Chr5	1588290	1588783
Chr5	2033580	2034283
Chr5	3179087	3179488
Chr5	3695792	3696892
Chr5	5029752	5030216
Chr5	5866224	5866691
Chr5	5954888	5955722
Chr5	6729854	6730318
Chr5	8418264	8419057
Chr5	8796628	8797147
Chr5	16161782	16162732
Chr5	16163174	16163525
Chr5	17256662	17257118
Chr5	17755383	17755755
Chr5	19003039	19003430
Chr5	19005484	19005902
Chr5	20936419	20936816
Chr5	21104539	21105012
Chr5	22609567	22610032
Chr5	22802446	22802915
Chr5	22837618	22838027
Chr5	23056660	23057618
